# Supplementary material for: New Synthesis and Pharmacological Evaluation of Enantiomerically Pure (R)- and (S)-Methadone Metabolites as N-Methyl-d-aspartate Receptor Antagonists
Source: J Med Chem. 2025 Feb 25;68(5):5455–70. doi: 10.1021/acs.jmedchem.4c02605 (PMC11912475; doi:10.1021/acs.jmedchem.4c02605)
Supplement: Supplementary file 2 — jm4c02605_si_002.csv [file jm4c02605_si_002.csv]

		pIC50 (mean ± SEM)				pKi (mean ± SEM)
compound	smile	GluN1-GluN2A	GluN1-GluN2B	GluN1-GluN2C	GluN1-GluN2D	[3H]TCP, NMDA	[3H]Diprenorphine, MOP	Selectivity NMDAR/MOP
(+)-MK-801	C[C@]1(N2)C3=CC=CC=C3C[C@@H]2C4=CC=CC=C14	6.6 ± 0.035	7.2 ± 0.067	6.2 ± 0.064	6.1 ± 0.58
(±)-Ketamine	O=C1C(C2=CC=CC=C2Cl)(NC)CCCC1	4.6 ± 0.028	5.2 ± 0.037	5.4 ± 0.069	5.0 ± 0.087
(R)-Methadone	CCC(C(C1=CC=CC=C1)(C2=CC=CC=C2)C[C@H](N(C)C)C)=O	4.7 ± 0.082	5.0 ± 0.037	5.1 ± 0.040	4.9 ± 0.040
(S)-Methadone	CCC(C(C1=CC=CC=C1)(C2=CC=CC=C2)C[C@@H](N(C)C)C)=O	4.4 ± 0.062	4.9 ± 0.071	5.2 ± 0.051	4.6 ± 0.041	5.58 ± 0.07	6.35 ± 0.07	0.12
Memantine	CC12CC3CC(C1)(CC(C3)(C2)N)C	4.5 ± 0.019	5.0 ± 0.032	5.5 ± 0.063	5.0 ± 0.14
Dextromethorphan	CN1CC[C@@]23CCCC[C@@H]2[C@@H]1Cc4ccc(OC)cc43	4.3 ± 0.029	4.8 ± 0.037	5.2 ± 0.057	4.6 ± 0.12
(3S,6R)-ML	C[C@@H](N(C)C)CC(C1=CC=CC=C1)(C2=CC=CC=C2)[C@@H](O)CC	4.5 ± 0.18	n.d.	4.2 ± 0.074	4.2 ± 0.23
(3R,6R)-ML	C[C@@H](N(C)C)CC(C1=CC=CC=C1)(C2=CC=CC=C2)[C@H](O)CC	4.5 ± 0.085	4.0 ± 0.12	4.1 ± 0.062	4.3 ± 0.12
(3S,6S)-ML	C[C@H](N(C)C)CC(C1=CC=CC=C1)(C2=CC=CC=C2)[C@@H](O)CC	4.1 ± 0.034	4.0 ± 0.077	4.1 ± 0.056	4.2 ± 0.16
(3R,6S)-ML	C[C@H](N(C)C)CC(C1=CC=CC=C1)(C2=CC=CC=C2)[C@H](O)CC	4.0 ± 0.23	n.d.	n.d.	n.d.
(3S,6R)-NML	C[C@@H](NC)CC(C1=CC=CC=C1)(C2=CC=CC=C2)[C@@H](O)CC	4.8 ± 0.050	4.6 ± 0.047	5.0 ± 0.049	5.0 ± 0.058	5.54 ± 0.09	5.55 ± 0.17	0.98
(3R,6R)-NML	C[C@@H](NC)CC(C1=CC=CC=C1)(C2=CC=CC=C2)[C@H](O)CC	5.0 ± 0.081	4.8 ± 0.055	5.0 ± 0.048	5.0 ± 0.052	5.56 ± 0.07	5.64 ± 0.09	0.83
(3R,6S)-NML	C[C@H](NC)CC(C1=CC=CC=C1)(C2=CC=CC=C2)[C@H](O)CC	4.4 ± 0.037	4.5 ± 0.053	4.6 ± 0.046	4.7 ± 0.057
(3S,6S)-NML	C[C@H](NC)CC(C1=CC=CC=C1)(C2=CC=CC=C2)[C@@H](O)CC	4.6 ± 0.062	4.7 ± 0.080	4.7 ± 0.042	4.6 ± 0.065
(3S,6R)-DNML	N[C@H](C)CC(C1=CC=CC=C1)(C2=CC=CC=C2)[C@@H](O)CC	4.5 ± 0.031	4.4 ± 0.042	4.6 ± 0.038	4.7 ± 0.061
(3R,6R)-DNML	N[C@H](C)CC(C1=CC=CC=C1)(C2=CC=CC=C2)[C@H](O)CC	4.8 ± 0.060	4.6 ± 0.054	4.7 ± 0.050	4.7 ± 0.058
(3R,6S)-DNML	N[C@@H](C)CC(C1=CC=CC=C1)(C2=CC=CC=C2)[C@H](O)CC	4.6 ± 0.077	4.6 ± 0.062	5.1 ± 0.062	4.9 ± 0.093
(3S,6S)-DNML	N[C@@H](C)CC(C1=CC=CC=C1)(C2=CC=CC=C2)[C@@H](O)CC	4.9 ± 0.081	4.4 ± 0.13	4.7 ± 0.056	4.7 ± 0.079
(R)-DDVA	C[C@@H](N(C)C)CC(C1=CC=CC=C1)(C2=CC=CC=C2)C(O)=O	n.d.	n.d.	n.d.	n.d.
(R)-DDPO	CN(C(C(C1=CC=CC=C1)(C2=CC=CC=C2)C3)=O)[C@@H]3C	n.d.	n.d.	n.d.	n.d.
(R)-EDDP	CN(/C(C(C1=CC=CC=C1)(C2=CC=CC=C2)C3)=C\C)[C@@H]3C	n.d.	n.d.	4.3 ± 0.056	4.3 ± 0.060
(R)-EMDP	C[C@H]1N=C(CC)C(C2=CC=CC=C2)(C3=CC=CC=C3)C1	4.8 ± 0.088	n.d.	n.d.	n.d.
(S)-DDVA	C[C@H](N(C)C)CC(C1=CC=CC=C1)(C2=CC=CC=C2)C(O)=O	n.d.	n.d.	n.d.	n.d.
(S)-DDPO	CN(C(C(C1=CC=CC=C1)(C2=CC=CC=C2)C3)=O)[C@H]3C	n.d.	n.d.	n.d.	n.d.
(S)-EDDP	CN(/C(C(C1=CC=CC=C1)(C2=CC=CC=C2)C3)=C\C)[C@H]3C	n.d.	n.d.	n.d.	n.d.
(S)-EMDP	C[C@@H]1N=C(CC)C(C2=CC=CC=C2)(C3=CC=CC=C3)C1	4.1 ± 0.14	n.d.	n.d.	n.d.
