# Supplementary material for: New Synthesis and Pharmacological Evaluation of Enantiomerically Pure (R)- and (S)-Methadone Metabolites as N-Methyl-d-aspartate Receptor Antagonists
Source: J Med Chem. 2025 Feb 25;68(5):5455–70. doi: 10.1021/acs.jmedchem.4c02605 (PMC11912475; doi:10.1021/acs.jmedchem.4c02605)
Supplement: Supplementary file 4 — jm4c02605_si_004.pdb [file jm4c02605_si_004.pdb]

HETATM    1  C1          0     171.357 171.770 123.508  1.00  0.00           C  
HETATM    2  C2          0     172.532 172.664 123.930  1.00  0.00           C  
HETATM    3  C3          0     173.795 172.464 123.060  1.00  0.00           C  
HETATM    4  O1          0     173.621 173.208 121.866  1.00  0.00           O  
HETATM    5  C4          0     175.176 172.809 123.742  1.00  0.00           C  
HETATM    6  C5          0     175.392 174.340 123.553  1.00  0.00           C  
HETATM    7  C6          0     176.694 174.905 123.602  1.00  0.00           C  
HETATM    8  C7          0     176.901 176.290 123.463  1.00  0.00           C  
HETATM    9  C8          0     175.804 177.151 123.292  1.00  0.00           C  
HETATM   10  C9          0     174.502 176.622 123.276  1.00  0.00           C  
HETATM   11  C10         0     174.300 175.235 123.415  1.00  0.00           C  
HETATM   12  C11         0     175.191 172.398 125.245  1.00  0.00           C  
HETATM   13  C12         0     174.773 171.104 125.655  1.00  0.00           C  
HETATM   14  C13         0     174.745 170.735 127.013  1.00  0.00           C  
HETATM   15  C14         0     175.123 171.659 128.001  1.00  0.00           C  
HETATM   16  C15         0     175.519 172.953 127.624  1.00  0.00           C  
HETATM   17  C16         0     175.545 173.320 126.265  1.00  0.00           C  
HETATM   18  C17         0     176.264 171.917 123.031  1.00  0.00           C  
HETATM   19  C18         0     176.010 170.396 122.781  1.00  0.00           C  
HETATM   20  C19         0     177.067 169.513 123.485  1.00  0.00           C  
HETATM   21  N1          0     175.916 170.148 121.303  1.00  0.00           N1+
HETATM   22  C20         0     177.168 170.323 120.524  1.00  0.00           C  
HETATM   23  C21         0     175.297 168.836 120.984  1.00  0.00           C  
HETATM   24  H1          0     170.500 171.926 124.164  1.00  0.00           H  
HETATM   25  H2          0     171.033 171.986 122.489  1.00  0.00           H  
HETATM   26  H3          0     171.624 170.714 123.560  1.00  0.00           H  
HETATM   27  H4          0     172.761 172.446 124.973  1.00  0.00           H  
HETATM   28  H5          0     172.209 173.705 123.901  1.00  0.00           H  
HETATM   29  H6          0     173.803 171.432 122.714  1.00  0.00           H  
HETATM   30  H7          0     174.327 172.994 121.274  1.00  0.00           H  
HETATM   31  H8          0     177.559 174.276 123.757  1.00  0.00           H  
HETATM   32  H9          0     177.903 176.692 123.497  1.00  0.00           H  
HETATM   33  H10         0     175.960 178.215 123.189  1.00  0.00           H  
HETATM   34  H11         0     173.655 177.282 123.166  1.00  0.00           H  
HETATM   35  H12         0     173.280 174.887 123.423  1.00  0.00           H  
HETATM   36  H13         0     174.463 170.368 124.929  1.00  0.00           H  
HETATM   37  H14         0     174.432 169.740 127.296  1.00  0.00           H  
HETATM   38  H15         0     175.104 171.378 129.044  1.00  0.00           H  
HETATM   39  H16         0     175.802 173.670 128.382  1.00  0.00           H  
HETATM   40  H17         0     175.843 174.331 126.043  1.00  0.00           H  
HETATM   41  H18         0     176.385 172.367 122.048  1.00  0.00           H  
HETATM   42  H19         0     177.249 172.044 123.477  1.00  0.00           H  
HETATM   43  H20         0     175.044 170.105 123.191  1.00  0.00           H  
HETATM   44  H21         0     177.082 169.686 124.558  1.00  0.00           H  
HETATM   45  H22         0     176.859 168.449 123.373  1.00  0.00           H  
HETATM   46  H23         0     178.072 169.707 123.108  1.00  0.00           H  
HETATM   47  H24         0     177.950 169.649 120.877  1.00  0.00           H  
HETATM   48  H25         0     176.997 170.108 119.469  1.00  0.00           H  
HETATM   49  H26         0     177.536 171.348 120.573  1.00  0.00           H  
HETATM   50  H27         0     175.945 168.015 121.294  1.00  0.00           H  
HETATM   51  H28         0     174.333 168.700 121.471  1.00  0.00           H  
HETATM   52  H29         0     175.128 168.741 119.910  1.00  0.00           H  
HETATM   53  H           0     175.286 170.855 120.949  1.00  0.00           H  
ATOM     54  N   LYS A  25     159.122 197.393 261.793  1.00  0.00           N  
ATOM     55  CA  LYS A  25     158.030 196.613 261.196  1.00  0.00           C  
ATOM     56  C   LYS A  25     156.850 197.493 260.749  1.00  0.00           C  
ATOM     57  O   LYS A  25     155.829 196.977 260.290  1.00  0.00           O  
ATOM     58  CB  LYS A  25     157.562 195.515 262.173  1.00  0.00           C  
ATOM     59  CG  LYS A  25     158.618 194.422 262.398  1.00  0.00           C  
ATOM     60  CD  LYS A  25     158.138 193.325 263.356  1.00  0.00           C  
ATOM     61  CE  LYS A  25     159.218 192.272 263.630  1.00  0.00           C  
ATOM     62  NZ  LYS A  25     158.725 191.223 264.538  1.00  0.00           N1+
ATOM     63  HA  LYS A  25     158.414 196.134 260.295  1.00  0.00           H  
ATOM     64  HB2 LYS A  25     157.289 195.963 263.129  1.00  0.00           H  
ATOM     65  HB3 LYS A  25     156.658 195.039 261.793  1.00  0.00           H  
ATOM     66  HG2 LYS A  25     158.889 193.975 261.441  1.00  0.00           H  
ATOM     67  HG3 LYS A  25     159.529 194.869 262.798  1.00  0.00           H  
ATOM     68  HD2 LYS A  25     157.822 193.778 264.297  1.00  0.00           H  
ATOM     69  HD3 LYS A  25     157.259 192.837 262.936  1.00  0.00           H  
ATOM     70  HE2 LYS A  25     159.537 191.805 262.697  1.00  0.00           H  
ATOM     71  HE3 LYS A  25     160.098 192.737 264.075  1.00  0.00           H  
ATOM     72  HZ1 LYS A  25     157.936 190.755 264.114  1.00  0.00           H  
ATOM     73  HZ2 LYS A  25     159.461 190.553 264.710  1.00  0.00           H  
ATOM     74  HZ3 LYS A  25     158.439 191.641 265.412  1.00  0.00           H  
ATOM     75  H1  LYS A  25     159.840 196.793 262.173  1.00  0.00           H  
ATOM     76  H2  LYS A  25     159.580 197.974 261.105  1.00  0.00           H  
ATOM     77  N   ILE A  26     156.987 198.818 260.908  1.00  0.00           N  
ATOM     78  CA  ILE A  26     155.992 199.822 260.563  1.00  0.00           C  
ATOM     79  C   ILE A  26     156.361 200.441 259.214  1.00  0.00           C  
ATOM     80  O   ILE A  26     157.510 200.811 258.974  1.00  0.00           O  
ATOM     81  CB  ILE A  26     155.913 200.900 261.685  1.00  0.00           C  
ATOM     82  CG1 ILE A  26     154.856 201.983 261.352  1.00  0.00           C  
ATOM     83  CG2 ILE A  26     157.273 201.528 262.062  1.00  0.00           C  
ATOM     84  CD1 ILE A  26     154.393 202.805 262.559  1.00  0.00           C  
ATOM     85  H   ILE A  26     157.853 199.147 261.309  1.00  0.00           H  
ATOM     86  HA  ILE A  26     155.018 199.346 260.452  1.00  0.00           H  
ATOM     87  HB  ILE A  26     155.575 200.382 262.583  1.00  0.00           H  
ATOM     88 HG12 ILE A  26     155.233 202.661 260.585  1.00  0.00           H  
ATOM     89 HG13 ILE A  26     153.974 201.508 260.920  1.00  0.00           H  
ATOM     90 HG21 ILE A  26     157.178 202.170 262.936  1.00  0.00           H  
ATOM     91 HG22 ILE A  26     158.019 200.774 262.313  1.00  0.00           H  
ATOM     92 HG23 ILE A  26     157.675 202.141 261.255  1.00  0.00           H  
ATOM     93 HD11 ILE A  26     153.607 203.502 262.268  1.00  0.00           H  
ATOM     94 HD12 ILE A  26     153.990 202.161 263.342  1.00  0.00           H  
ATOM     95 HD13 ILE A  26     155.207 203.390 262.987  1.00  0.00           H  
ATOM     96  N   VAL A  27     155.348 200.557 258.351  1.00  0.00           N  
ATOM     97  CA  VAL A  27     155.422 201.197 257.046  1.00  0.00           C  
ATOM     98  C   VAL A  27     154.426 202.349 257.007  1.00  0.00           C  
ATOM     99  O   VAL A  27     153.492 202.402 257.812  1.00  0.00           O  
ATOM    100  CB  VAL A  27     155.146 200.172 255.926  1.00  0.00           C  
ATOM    101  CG1 VAL A  27     156.227 199.080 255.886  1.00  0.00           C  
ATOM    102  CG2 VAL A  27     153.725 199.575 255.978  1.00  0.00           C  
ATOM    103  H   VAL A  27     154.437 200.232 258.638  1.00  0.00           H  
ATOM    104  HA  VAL A  27     156.412 201.629 256.887  1.00  0.00           H  
ATOM    105  HB  VAL A  27     155.223 200.712 254.980  1.00  0.00           H  
ATOM    106 HG11 VAL A  27     156.150 198.492 254.973  1.00  0.00           H  
ATOM    107 HG12 VAL A  27     157.227 199.516 255.903  1.00  0.00           H  
ATOM    108 HG13 VAL A  27     156.146 198.398 256.733  1.00  0.00           H  
ATOM    109 HG21 VAL A  27     153.497 199.063 255.046  1.00  0.00           H  
ATOM    110 HG22 VAL A  27     153.604 198.877 256.808  1.00  0.00           H  
ATOM    111 HG23 VAL A  27     152.955 200.336 256.076  1.00  0.00           H  
ATOM    112  N   ASN A  28     154.622 203.257 256.043  1.00  0.00           N  
ATOM    113  CA  ASN A  28     153.786 204.436 255.876  1.00  0.00           C  
ATOM    114  C   ASN A  28     153.264 204.477 254.450  1.00  0.00           C  
ATOM    115  O   ASN A  28     153.939 204.056 253.515  1.00  0.00           O  
ATOM    116  CB  ASN A  28     154.475 205.752 256.314  1.00  0.00           C  
ATOM    117  CG  ASN A  28     155.485 205.624 257.465  1.00  0.00           C  
ATOM    118  ND2 ASN A  28     156.686 206.172 257.295  1.00  0.00           N  
ATOM    119  OD1 ASN A  28     155.191 205.021 258.493  1.00  0.00           O  
ATOM    120  H   ASN A  28     155.390 203.135 255.399  1.00  0.00           H  
ATOM    121  HA  ASN A  28     152.900 204.316 256.492  1.00  0.00           H  
ATOM    122  HB2 ASN A  28     154.925 206.255 255.467  1.00  0.00           H  
ATOM    123  HB3 ASN A  28     153.702 206.448 256.642  1.00  0.00           H  
ATOM    124 HD21 ASN A  28     156.916 206.623 256.420  1.00  0.00           H  
ATOM    125 HD22 ASN A  28     157.381 206.102 258.025  1.00  0.00           H  
ATOM    126  N   ILE A  29     152.028 204.958 254.317  1.00  0.00           N  
ATOM    127  CA  ILE A  29     151.271 205.054 253.086  1.00  0.00           C  
ATOM    128  C   ILE A  29     150.834 206.505 252.944  1.00  0.00           C  
ATOM    129  O   ILE A  29     150.417 207.114 253.924  1.00  0.00           O  
ATOM    130  CB  ILE A  29     150.065 204.079 253.104  1.00  0.00           C  
ATOM    131  CG1 ILE A  29     150.447 202.634 253.476  1.00  0.00           C  
ATOM    132  CG2 ILE A  29     149.254 204.098 251.790  1.00  0.00           C  
ATOM    133  CD1 ILE A  29     151.414 201.943 252.509  1.00  0.00           C  
ATOM    134  H   ILE A  29     151.545 205.254 255.157  1.00  0.00           H  
ATOM    135  HA  ILE A  29     151.928 204.805 252.261  1.00  0.00           H  
ATOM    136  HB  ILE A  29     149.399 204.417 253.899  1.00  0.00           H  
ATOM    137 HG12 ILE A  29     150.875 202.617 254.476  1.00  0.00           H  
ATOM    138 HG13 ILE A  29     149.534 202.041 253.534  1.00  0.00           H  
ATOM    139 HG21 ILE A  29     148.396 203.429 251.853  1.00  0.00           H  
ATOM    140 HG22 ILE A  29     148.869 205.089 251.554  1.00  0.00           H  
ATOM    141 HG23 ILE A  29     149.847 203.770 250.939  1.00  0.00           H  
ATOM    142 HD11 ILE A  29     151.682 200.955 252.883  1.00  0.00           H  
ATOM    143 HD12 ILE A  29     150.953 201.801 251.533  1.00  0.00           H  
ATOM    144 HD13 ILE A  29     152.337 202.499 252.375  1.00  0.00           H  
ATOM    145  N   GLY A  30     150.918 207.034 251.721  1.00  0.00           N  
ATOM    146  CA  GLY A  30     150.427 208.349 251.344  1.00  0.00           C  
ATOM    147  C   GLY A  30     149.387 208.225 250.232  1.00  0.00           C  
ATOM    148  O   GLY A  30     149.338 207.214 249.545  1.00  0.00           O  
ATOM    149  H   GLY A  30     151.261 206.443 250.975  1.00  0.00           H  
ATOM    150  HA2 GLY A  30     150.047 208.878 252.197  1.00  0.00           H  
ATOM    151  HA3 GLY A  30     151.253 208.979 251.024  1.00  0.00           H  
ATOM    152  N   ALA A  31     148.551 209.244 250.016  1.00  0.00           N  
ATOM    153  CA  ALA A  31     147.700 209.306 248.834  1.00  0.00           C  
ATOM    154  C   ALA A  31     147.150 210.706 248.634  1.00  0.00           C  
ATOM    155  O   ALA A  31     146.741 211.337 249.607  1.00  0.00           O  
ATOM    156  CB  ALA A  31     146.562 208.263 248.858  1.00  0.00           C  
ATOM    157  H   ALA A  31     148.573 210.049 250.626  1.00  0.00           H  
ATOM    158  HA  ALA A  31     148.372 209.101 248.008  1.00  0.00           H  
ATOM    159  HB1 ALA A  31     145.947 208.334 247.960  1.00  0.00           H  
ATOM    160  HB2 ALA A  31     146.929 207.240 248.909  1.00  0.00           H  
ATOM    161  HB3 ALA A  31     145.907 208.417 249.717  1.00  0.00           H  
ATOM    162  N   VAL A  32     147.082 211.161 247.373  1.00  0.00           N  
ATOM    163  CA  VAL A  32     146.425 212.411 247.011  1.00  0.00           C  
ATOM    164  C   VAL A  32     145.020 212.113 246.491  1.00  0.00           C  
ATOM    165  O   VAL A  32     144.841 211.266 245.619  1.00  0.00           O  
ATOM    166  CB  VAL A  32     147.264 213.244 246.013  1.00  0.00           C  
ATOM    167  CG1 VAL A  32     147.508 212.557 244.674  1.00  0.00           C  
ATOM    168  CG2 VAL A  32     146.662 214.646 245.800  1.00  0.00           C  
ATOM    169  H   VAL A  32     147.410 210.566 246.623  1.00  0.00           H  
ATOM    170  HA  VAL A  32     146.331 212.995 247.904  1.00  0.00           H  
ATOM    171  HB  VAL A  32     148.252 213.385 246.450  1.00  0.00           H  
ATOM    172 HG11 VAL A  32     148.234 213.109 244.076  1.00  0.00           H  
ATOM    173 HG12 VAL A  32     147.895 211.551 244.818  1.00  0.00           H  
ATOM    174 HG13 VAL A  32     146.586 212.509 244.102  1.00  0.00           H  
ATOM    175 HG21 VAL A  32     147.309 215.253 245.166  1.00  0.00           H  
ATOM    176 HG22 VAL A  32     145.682 214.611 245.323  1.00  0.00           H  
ATOM    177 HG23 VAL A  32     146.555 215.174 246.746  1.00  0.00           H  
ATOM    178  N   LEU A  33     144.028 212.815 247.051  1.00  0.00           N  
ATOM    179  CA  LEU A  33     142.607 212.571 246.831  1.00  0.00           C  
ATOM    180  C   LEU A  33     141.895 213.867 246.437  1.00  0.00           C  
ATOM    181  O   LEU A  33     142.516 214.922 246.335  1.00  0.00           O  
ATOM    182  CB  LEU A  33     141.987 211.914 248.083  1.00  0.00           C  
ATOM    183  CG  LEU A  33     142.762 210.708 248.661  1.00  0.00           C  
ATOM    184  CD1 LEU A  33     142.140 210.254 249.980  1.00  0.00           C  
ATOM    185  CD2 LEU A  33     142.853 209.518 247.691  1.00  0.00           C  
ATOM    186  H   LEU A  33     144.273 213.518 247.737  1.00  0.00           H  
ATOM    187  HA  LEU A  33     142.470 211.891 245.988  1.00  0.00           H  
ATOM    188  HB2 LEU A  33     141.894 212.671 248.864  1.00  0.00           H  
ATOM    189  HB3 LEU A  33     140.972 211.599 247.846  1.00  0.00           H  
ATOM    190  HG  LEU A  33     143.777 211.022 248.907  1.00  0.00           H  
ATOM    191 HD11 LEU A  33     142.757 209.500 250.470  1.00  0.00           H  
ATOM    192 HD12 LEU A  33     142.027 211.087 250.674  1.00  0.00           H  
ATOM    193 HD13 LEU A  33     141.164 209.814 249.808  1.00  0.00           H  
ATOM    194 HD21 LEU A  33     143.354 208.671 248.162  1.00  0.00           H  
ATOM    195 HD22 LEU A  33     141.875 209.180 247.366  1.00  0.00           H  
ATOM    196 HD23 LEU A  33     143.409 209.743 246.790  1.00  0.00           H  
ATOM    197  N   SER A  34     140.581 213.774 246.201  1.00  0.00           N  
ATOM    198  CA  SER A  34     139.737 214.869 245.728  1.00  0.00           C  
ATOM    199  C   SER A  34     138.767 215.395 246.798  1.00  0.00           C  
ATOM    200  O   SER A  34     138.119 216.416 246.561  1.00  0.00           O  
ATOM    201  CB  SER A  34     138.930 214.321 244.539  1.00  0.00           C  
ATOM    202  OG  SER A  34     138.000 215.256 244.036  1.00  0.00           O  
ATOM    203  H   SER A  34     140.147 212.867 246.290  1.00  0.00           H  
ATOM    204  HA  SER A  34     140.338 215.711 245.378  1.00  0.00           H  
ATOM    205  HB2 SER A  34     139.603 214.012 243.740  1.00  0.00           H  
ATOM    206  HB3 SER A  34     138.376 213.428 244.836  1.00  0.00           H  
ATOM    207  HG  SER A  34     137.440 215.535 244.746  1.00  0.00           H  
ATOM    208  N   THR A  35     138.606 214.712 247.940  1.00  0.00           N  
ATOM    209  CA  THR A  35     137.622 215.096 248.947  1.00  0.00           C  
ATOM    210  C   THR A  35     138.103 214.656 250.324  1.00  0.00           C  
ATOM    211  O   THR A  35     138.719 213.600 250.460  1.00  0.00           O  
ATOM    212  CB  THR A  35     136.216 214.539 248.605  1.00  0.00           C  
ATOM    213  CG2 THR A  35     135.114 215.165 249.479  1.00  0.00           C  
ATOM    214  OG1 THR A  35     135.813 214.795 247.277  1.00  0.00           O  
ATOM    215  H   THR A  35     139.163 213.889 248.114  1.00  0.00           H  
ATOM    216  HA  THR A  35     137.566 216.187 248.976  1.00  0.00           H  
ATOM    217  HB  THR A  35     136.254 213.457 248.688  1.00  0.00           H  
ATOM    218  HG1 THR A  35     135.806 215.731 247.139  1.00  0.00           H  
ATOM    219 HG21 THR A  35     134.121 214.871 249.147  1.00  0.00           H  
ATOM    220 HG22 THR A  35     135.196 214.896 250.526  1.00  0.00           H  
ATOM    221 HG23 THR A  35     135.146 216.254 249.427  1.00  0.00           H  
ATOM    222  N   ARG A  36     137.736 215.437 251.352  1.00  0.00           N  
ATOM    223  CA  ARG A  36     137.925 215.106 252.761  1.00  0.00           C  
ATOM    224  C   ARG A  36     137.184 213.829 253.155  1.00  0.00           C  
ATOM    225  O   ARG A  36     137.699 213.067 253.965  1.00  0.00           O  
ATOM    226  CB  ARG A  36     137.462 216.258 253.674  1.00  0.00           C  
ATOM    227  CG  ARG A  36     137.844 217.666 253.198  1.00  0.00           C  
ATOM    228  CD  ARG A  36     137.388 218.759 254.171  1.00  0.00           C  
ATOM    229  NE  ARG A  36     137.461 220.080 253.535  1.00  0.00           N  
ATOM    230  CZ  ARG A  36     138.553 220.861 253.473  1.00  0.00           C  
ATOM    231  NH1 ARG A  36     139.715 220.481 254.026  1.00  0.00           N  
ATOM    232  NH2 ARG A  36     138.479 222.038 252.840  1.00  0.00           N1+
ATOM    233  H   ARG A  36     137.243 216.293 251.145  1.00  0.00           H  
ATOM    234  HA  ARG A  36     138.975 214.915 252.897  1.00  0.00           H  
ATOM    235  HB2 ARG A  36     136.375 216.228 253.778  1.00  0.00           H  
ATOM    236  HB3 ARG A  36     137.862 216.094 254.676  1.00  0.00           H  
ATOM    237  HG2 ARG A  36     138.926 217.720 253.068  1.00  0.00           H  
ATOM    238  HG3 ARG A  36     137.406 217.865 252.219  1.00  0.00           H  
ATOM    239  HD2 ARG A  36     136.349 218.594 254.454  1.00  0.00           H  
ATOM    240  HD3 ARG A  36     137.969 218.736 255.094  1.00  0.00           H  
ATOM    241  HE  ARG A  36     136.614 220.401 253.088  1.00  0.00           H  
ATOM    242 HH11 ARG A  36     139.782 219.589 254.495  1.00  0.00           H  
ATOM    243 HH12 ARG A  36     140.529 221.075 253.976  1.00  0.00           H  
ATOM    244 HH21 ARG A  36     137.611 222.340 252.421  1.00  0.00           H  
ATOM    245 HH22 ARG A  36     139.287 222.641 252.784  1.00  0.00           H  
ATOM    246  N   LYS A  37     136.021 213.572 252.528  1.00  0.00           N  
ATOM    247  CA  LYS A  37     135.263 212.326 252.597  1.00  0.00           C  
ATOM    248  C   LYS A  37     136.095 211.109 252.151  1.00  0.00           C  
ATOM    249  O   LYS A  37     135.960 210.023 252.707  1.00  0.00           O  
ATOM    250  CB  LYS A  37     133.937 212.441 251.822  1.00  0.00           C  
ATOM    251  CG  LYS A  37     134.022 212.099 250.329  1.00  0.00           C  
ATOM    252  CD  LYS A  37     132.769 212.460 249.534  1.00  0.00           C  
ATOM    253  CE  LYS A  37     132.999 212.323 248.023  1.00  0.00           C  
ATOM    254  NZ  LYS A  37     131.754 212.550 247.274  1.00  0.00           N1+
ATOM    255  H   LYS A  37     135.676 214.276 251.893  1.00  0.00           H  
ATOM    256  HA  LYS A  37     134.956 212.232 253.625  1.00  0.00           H  
ATOM    257  HB2 LYS A  37     133.204 211.773 252.278  1.00  0.00           H  
ATOM    258  HB3 LYS A  37     133.530 213.445 251.951  1.00  0.00           H  
ATOM    259  HG2 LYS A  37     134.880 212.591 249.908  1.00  0.00           H  
ATOM    260  HG3 LYS A  37     134.203 211.031 250.198  1.00  0.00           H  
ATOM    261  HD2 LYS A  37     131.952 211.808 249.847  1.00  0.00           H  
ATOM    262  HD3 LYS A  37     132.451 213.476 249.767  1.00  0.00           H  
ATOM    263  HE2 LYS A  37     133.750 213.031 247.676  1.00  0.00           H  
ATOM    264  HE3 LYS A  37     133.368 211.325 247.783  1.00  0.00           H  
ATOM    265  HZ1 LYS A  37     131.933 212.455 246.284  1.00  0.00           H  
ATOM    266  HZ2 LYS A  37     131.063 211.870 247.555  1.00  0.00           H  
ATOM    267  HZ3 LYS A  37     131.406 213.480 247.463  1.00  0.00           H  
ATOM    268  N   HIP A  38     136.971 211.309 251.160  1.00  0.00           N  
ATOM    269  CA  HIP A  38     137.864 210.291 250.639  1.00  0.00           C  
ATOM    270  C   HIP A  38     139.065 210.114 251.579  1.00  0.00           C  
ATOM    271  O   HIP A  38     139.586 209.005 251.676  1.00  0.00           O  
ATOM    272  CB  HIP A  38     138.341 210.747 249.253  1.00  0.00           C  
ATOM    273  CG  HIP A  38     138.334 209.661 248.214  1.00  0.00           C  
ATOM    274  CD2 HIP A  38     137.364 209.295 247.298  1.00  0.00           C  
ATOM    275  ND1 HIP A  38     139.426 208.850 247.998  1.00  0.00           N1+
ATOM    276  CE1 HIP A  38     139.176 208.200 246.870  1.00  0.00           C  
ATOM    277  NE2 HIP A  38     137.921 208.346 246.461  1.00  0.00           N  
ATOM    278  H   HIP A  38     137.055 212.239 250.775  1.00  0.00           H  
ATOM    279  HA  HIP A  38     137.311 209.356 250.545  1.00  0.00           H  
ATOM    280  HB2 HIP A  38     137.669 211.514 248.864  1.00  0.00           H  
ATOM    281  HB3 HIP A  38     139.316 211.231 249.292  1.00  0.00           H  
ATOM    282  HD1 HIP A  38     140.319 208.904 248.470  1.00  0.00           H  
ATOM    283  HD2 HIP A  38     136.369 209.673 247.112  1.00  0.00           H  
ATOM    284  HE1 HIP A  38     139.944 207.698 246.310  1.00  0.00           H  
ATOM    285  HE2 HIP A  38     137.524 208.004 245.591  1.00  0.00           H  
ATOM    286  N   GLU A  39     139.482 211.169 252.306  1.00  0.00           N  
ATOM    287  CA  GLU A  39     140.478 211.069 253.368  1.00  0.00           C  
ATOM    288  C   GLU A  39     139.940 210.185 254.505  1.00  0.00           C  
ATOM    289  O   GLU A  39     140.634 209.247 254.870  1.00  0.00           O  
ATOM    290  CB  GLU A  39     140.912 212.454 253.893  1.00  0.00           C  
ATOM    291  CG  GLU A  39     141.431 213.438 252.825  1.00  0.00           C  
ATOM    292  CD  GLU A  39     141.876 214.783 253.418  1.00  0.00           C  
ATOM    293  OE1 GLU A  39     143.100 214.972 253.561  1.00  0.00           O  
ATOM    294  OE2 GLU A  39     141.000 215.623 253.713  1.00  0.00           O1-
ATOM    295  H   GLU A  39     139.028 212.062 252.173  1.00  0.00           H  
ATOM    296  HA  GLU A  39     141.362 210.583 252.952  1.00  0.00           H  
ATOM    297  HB2 GLU A  39     140.097 212.924 254.435  1.00  0.00           H  
ATOM    298  HB3 GLU A  39     141.712 212.294 254.616  1.00  0.00           H  
ATOM    299  HG2 GLU A  39     142.271 212.993 252.293  1.00  0.00           H  
ATOM    300  HG3 GLU A  39     140.673 213.630 252.072  1.00  0.00           H  
ATOM    301  N   GLN A  40     138.694 210.392 254.979  1.00  0.00           N  
ATOM    302  CA  GLN A  40     137.997 209.488 255.914  1.00  0.00           C  
ATOM    303  C   GLN A  40     137.742 208.083 255.360  1.00  0.00           C  
ATOM    304  O   GLN A  40     137.776 207.137 256.144  1.00  0.00           O  
ATOM    305  CB  GLN A  40     136.700 210.075 256.537  1.00  0.00           C  
ATOM    306  CG  GLN A  40     136.179 211.335 255.858  1.00  0.00           C  
ATOM    307  CD  GLN A  40     134.747 211.732 256.204  1.00  0.00           C  
ATOM    308  NE2 GLN A  40     133.753 211.026 255.659  1.00  0.00           N  
ATOM    309  OE1 GLN A  40     134.546 212.710 256.916  1.00  0.00           O  
ATOM    310  H   GLN A  40     138.176 211.185 254.624  1.00  0.00           H  
ATOM    311  HA  GLN A  40     138.682 209.320 256.729  1.00  0.00           H  
ATOM    312  HB2 GLN A  40     135.910 209.321 256.570  1.00  0.00           H  
ATOM    313  HB3 GLN A  40     136.895 210.314 257.584  1.00  0.00           H  
ATOM    314  HG2 GLN A  40     136.836 212.168 256.111  1.00  0.00           H  
ATOM    315  HG3 GLN A  40     136.255 211.172 254.803  1.00  0.00           H  
ATOM    316 HE21 GLN A  40     133.962 210.231 255.072  1.00  0.00           H  
ATOM    317 HE22 GLN A  40     132.795 211.277 255.857  1.00  0.00           H  
ATOM    318  N   MET A  41     137.559 207.926 254.037  1.00  0.00           N  
ATOM    319  CA  MET A  41     137.487 206.624 253.369  1.00  0.00           C  
ATOM    320  C   MET A  41     138.831 205.882 253.463  1.00  0.00           C  
ATOM    321  O   MET A  41     138.857 204.672 253.663  1.00  0.00           O  
ATOM    322  CB  MET A  41     137.073 206.790 251.892  1.00  0.00           C  
ATOM    323  CG  MET A  41     136.818 205.472 251.136  1.00  0.00           C  
ATOM    324  SD  MET A  41     135.367 204.548 251.695  1.00  0.00           S  
ATOM    325  CE  MET A  41     135.732 202.902 251.043  1.00  0.00           C  
ATOM    326  H   MET A  41     137.505 208.752 253.457  1.00  0.00           H  
ATOM    327  HA  MET A  41     136.707 206.051 253.856  1.00  0.00           H  
ATOM    328  HB2 MET A  41     136.177 207.408 251.829  1.00  0.00           H  
ATOM    329  HB3 MET A  41     137.848 207.319 251.348  1.00  0.00           H  
ATOM    330  HG2 MET A  41     136.674 205.688 250.077  1.00  0.00           H  
ATOM    331  HG3 MET A  41     137.695 204.827 251.185  1.00  0.00           H  
ATOM    332  HE1 MET A  41     135.158 202.156 251.593  1.00  0.00           H  
ATOM    333  HE2 MET A  41     135.430 202.844 250.005  1.00  0.00           H  
ATOM    334  HE3 MET A  41     136.790 202.662 251.142  1.00  0.00           H  
ATOM    335  N   PHE A  42     139.956 206.598 253.357  1.00  0.00           N  
ATOM    336  CA  PHE A  42     141.273 206.011 253.537  1.00  0.00           C  
ATOM    337  C   PHE A  42     141.604 205.801 255.029  1.00  0.00           C  
ATOM    338  O   PHE A  42     142.357 204.880 255.329  1.00  0.00           O  
ATOM    339  CB  PHE A  42     142.319 206.915 252.865  1.00  0.00           C  
ATOM    340  CG  PHE A  42     143.736 206.380 252.942  1.00  0.00           C  
ATOM    341  CD1 PHE A  42     144.050 205.107 252.415  1.00  0.00           C  
ATOM    342  CD2 PHE A  42     144.733 207.140 253.583  1.00  0.00           C  
ATOM    343  CE1 PHE A  42     145.350 204.588 252.560  1.00  0.00           C  
ATOM    344  CE2 PHE A  42     146.035 206.628 253.701  1.00  0.00           C  
ATOM    345  CZ  PHE A  42     146.337 205.347 253.212  1.00  0.00           C  
ATOM    346  H   PHE A  42     139.894 207.591 253.174  1.00  0.00           H  
ATOM    347  HA  PHE A  42     141.293 205.043 253.036  1.00  0.00           H  
ATOM    348  HB2 PHE A  42     142.070 207.033 251.809  1.00  0.00           H  
ATOM    349  HB3 PHE A  42     142.285 207.918 253.291  1.00  0.00           H  
ATOM    350  HD1 PHE A  42     143.293 204.518 251.921  1.00  0.00           H  
ATOM    351  HD2 PHE A  42     144.505 208.115 253.989  1.00  0.00           H  
ATOM    352  HE1 PHE A  42     145.594 203.607 252.187  1.00  0.00           H  
ATOM    353  HE2 PHE A  42     146.799 207.213 254.179  1.00  0.00           H  
ATOM    354  HZ  PHE A  42     147.326 204.950 253.347  1.00  0.00           H  
ATOM    355  N   ARG A  43     141.012 206.583 255.955  1.00  0.00           N  
ATOM    356  CA  ARG A  43     141.137 206.410 257.409  1.00  0.00           C  
ATOM    357  C   ARG A  43     140.477 205.095 257.861  1.00  0.00           C  
ATOM    358  O   ARG A  43     141.077 204.338 258.620  1.00  0.00           O  
ATOM    359  CB  ARG A  43     140.465 207.569 258.177  1.00  0.00           C  
ATOM    360  CG  ARG A  43     141.090 208.963 258.008  1.00  0.00           C  
ATOM    361  CD  ARG A  43     140.234 210.106 258.601  1.00  0.00           C  
ATOM    362  NE  ARG A  43     140.180 211.310 257.750  1.00  0.00           N  
ATOM    363  CZ  ARG A  43     141.165 212.212 257.610  1.00  0.00           C  
ATOM    364  NH1 ARG A  43     142.358 212.023 258.187  1.00  0.00           N  
ATOM    365  NH2 ARG A  43     140.953 213.325 256.897  1.00  0.00           N1+
ATOM    366  H   ARG A  43     140.417 207.330 255.627  1.00  0.00           H  
ATOM    367  HA  ARG A  43     142.193 206.411 257.674  1.00  0.00           H  
ATOM    368  HB2 ARG A  43     139.412 207.610 257.918  1.00  0.00           H  
ATOM    369  HB3 ARG A  43     140.472 207.341 259.245  1.00  0.00           H  
ATOM    370  HG2 ARG A  43     142.032 208.946 258.558  1.00  0.00           H  
ATOM    371  HG3 ARG A  43     141.414 209.171 257.001  1.00  0.00           H  
ATOM    372  HD2 ARG A  43     139.212 209.775 258.783  1.00  0.00           H  
ATOM    373  HD3 ARG A  43     140.614 210.383 259.584  1.00  0.00           H  
ATOM    374  HE  ARG A  43     139.302 211.476 257.278  1.00  0.00           H  
ATOM    375 HH11 ARG A  43     142.528 211.192 258.734  1.00  0.00           H  
ATOM    376 HH12 ARG A  43     143.101 212.696 258.063  1.00  0.00           H  
ATOM    377 HH21 ARG A  43     140.053 213.501 256.475  1.00  0.00           H  
ATOM    378 HH22 ARG A  43     141.694 214.000 256.761  1.00  0.00           H  
ATOM    379  N   GLU A  44     139.262 204.793 257.369  1.00  0.00           N  
ATOM    380  CA  GLU A  44     138.600 203.504 257.593  1.00  0.00           C  
ATOM    381  C   GLU A  44     139.341 202.364 256.866  1.00  0.00           C  
ATOM    382  O   GLU A  44     139.336 201.242 257.369  1.00  0.00           O  
ATOM    383  CB  GLU A  44     137.114 203.570 257.156  1.00  0.00           C  
ATOM    384  CG  GLU A  44     136.906 203.847 255.664  1.00  0.00           C  
ATOM    385  CD  GLU A  44     135.459 203.940 255.205  1.00  0.00           C  
ATOM    386  OE1 GLU A  44     134.886 205.046 255.320  1.00  0.00           O  
ATOM    387  OE2 GLU A  44     134.969 202.910 254.694  1.00  0.00           O1-
ATOM    388  H   GLU A  44     138.796 205.461 256.769  1.00  0.00           H  
ATOM    389  HA  GLU A  44     138.620 203.293 258.664  1.00  0.00           H  
ATOM    390  HB2 GLU A  44     136.625 202.629 257.413  1.00  0.00           H  
ATOM    391  HB3 GLU A  44     136.602 204.337 257.739  1.00  0.00           H  
ATOM    392  HG2 GLU A  44     137.355 204.808 255.485  1.00  0.00           H  
ATOM    393  HG3 GLU A  44     137.406 203.104 255.044  1.00  0.00           H  
ATOM    394  N   ALA A  45     140.012 202.644 255.730  1.00  0.00           N  
ATOM    395  CA  ALA A  45     140.782 201.655 254.980  1.00  0.00           C  
ATOM    396  C   ALA A  45     142.033 201.214 255.749  1.00  0.00           C  
ATOM    397  O   ALA A  45     142.258 200.012 255.862  1.00  0.00           O  
ATOM    398  CB  ALA A  45     141.196 202.205 253.609  1.00  0.00           C  
ATOM    399  H   ALA A  45     139.966 203.583 255.361  1.00  0.00           H  
ATOM    400  HA  ALA A  45     140.144 200.785 254.818  1.00  0.00           H  
ATOM    401  HB1 ALA A  45     141.586 201.401 252.986  1.00  0.00           H  
ATOM    402  HB2 ALA A  45     140.346 202.627 253.074  1.00  0.00           H  
ATOM    403  HB3 ALA A  45     141.971 202.965 253.678  1.00  0.00           H  
ATOM    404  N   VAL A  46     142.815 202.152 256.321  1.00  0.00           N  
ATOM    405  CA  VAL A  46     143.954 201.826 257.186  1.00  0.00           C  
ATOM    406  C   VAL A  46     143.491 201.079 258.442  1.00  0.00           C  
ATOM    407  O   VAL A  46     144.112 200.077 258.779  1.00  0.00           O  
ATOM    408  CB  VAL A  46     144.821 203.068 257.536  1.00  0.00           C  
ATOM    409  CG1 VAL A  46     144.056 204.215 258.192  1.00  0.00           C  
ATOM    410  CG2 VAL A  46     146.013 202.734 258.447  1.00  0.00           C  
ATOM    411  H   VAL A  46     142.588 203.129 256.183  1.00  0.00           H  
ATOM    412  HA  VAL A  46     144.593 201.143 256.622  1.00  0.00           H  
ATOM    413  HB  VAL A  46     145.228 203.436 256.593  1.00  0.00           H  
ATOM    414 HG11 VAL A  46     144.704 205.047 258.455  1.00  0.00           H  
ATOM    415 HG12 VAL A  46     143.311 204.595 257.513  1.00  0.00           H  
ATOM    416 HG13 VAL A  46     143.571 203.909 259.118  1.00  0.00           H  
ATOM    417 HG21 VAL A  46     146.731 203.554 258.476  1.00  0.00           H  
ATOM    418 HG22 VAL A  46     145.703 202.536 259.473  1.00  0.00           H  
ATOM    419 HG23 VAL A  46     146.535 201.857 258.096  1.00  0.00           H  
ATOM    420  N   ASN A  47     142.381 201.509 259.074  1.00  0.00           N  
ATOM    421  CA  ASN A  47     141.807 200.882 260.264  1.00  0.00           C  
ATOM    422  C   ASN A  47     141.429 199.412 260.012  1.00  0.00           C  
ATOM    423  O   ASN A  47     141.803 198.561 260.817  1.00  0.00           O  
ATOM    424  CB  ASN A  47     140.591 201.706 260.750  1.00  0.00           C  
ATOM    425  CG  ASN A  47     140.017 201.302 262.118  1.00  0.00           C  
ATOM    426  ND2 ASN A  47     140.838 200.777 263.030  1.00  0.00           N  
ATOM    427  OD1 ASN A  47     138.828 201.494 262.361  1.00  0.00           O  
ATOM    428  H   ASN A  47     141.919 202.335 258.717  1.00  0.00           H  
ATOM    429  HA  ASN A  47     142.584 200.911 261.029  1.00  0.00           H  
ATOM    430  HB2 ASN A  47     140.874 202.757 260.827  1.00  0.00           H  
ATOM    431  HB3 ASN A  47     139.790 201.663 260.012  1.00  0.00           H  
ATOM    432 HD21 ASN A  47     141.814 200.630 262.814  1.00  0.00           H  
ATOM    433 HD22 ASN A  47     140.473 200.521 263.936  1.00  0.00           H  
ATOM    434  N   GLN A  48     140.745 199.100 258.895  1.00  0.00           N  
ATOM    435  CA  GLN A  48     140.386 197.721 258.548  1.00  0.00           C  
ATOM    436  C   GLN A  48     141.630 196.894 258.183  1.00  0.00           C  
ATOM    437  O   GLN A  48     141.697 195.723 258.549  1.00  0.00           O  
ATOM    438  CB  GLN A  48     139.331 197.680 257.408  1.00  0.00           C  
ATOM    439  CG  GLN A  48     139.848 197.497 255.959  1.00  0.00           C  
ATOM    440  CD  GLN A  48     138.722 197.361 254.944  1.00  0.00           C  
ATOM    441  NE2 GLN A  48     138.491 198.414 254.161  1.00  0.00           N  
ATOM    442  OE1 GLN A  48     138.091 196.311 254.844  1.00  0.00           O  
ATOM    443  H   GLN A  48     140.462 199.841 258.266  1.00  0.00           H  
ATOM    444  HA  GLN A  48     139.929 197.275 259.434  1.00  0.00           H  
ATOM    445  HB2 GLN A  48     138.662 196.846 257.622  1.00  0.00           H  
ATOM    446  HB3 GLN A  48     138.697 198.567 257.461  1.00  0.00           H  
ATOM    447  HG2 GLN A  48     140.490 198.326 255.675  1.00  0.00           H  
ATOM    448  HG3 GLN A  48     140.441 196.589 255.856  1.00  0.00           H  
ATOM    449 HE21 GLN A  48     139.035 199.256 254.272  1.00  0.00           H  
ATOM    450 HE22 GLN A  48     137.763 198.363 253.464  1.00  0.00           H  
ATOM    451  N   ALA A  49     142.604 197.495 257.476  1.00  0.00           N  
ATOM    452  CA  ALA A  49     143.823 196.829 257.025  1.00  0.00           C  
ATOM    453  C   ALA A  49     144.779 196.513 258.181  1.00  0.00           C  
ATOM    454  O   ALA A  49     145.547 195.561 258.064  1.00  0.00           O  
ATOM    455  CB  ALA A  49     144.550 197.722 256.011  1.00  0.00           C  
ATOM    456  H   ALA A  49     142.477 198.462 257.206  1.00  0.00           H  
ATOM    457  HA  ALA A  49     143.550 195.893 256.534  1.00  0.00           H  
ATOM    458  HB1 ALA A  49     145.461 197.249 255.641  1.00  0.00           H  
ATOM    459  HB2 ALA A  49     143.913 197.915 255.150  1.00  0.00           H  
ATOM    460  HB3 ALA A  49     144.826 198.684 256.443  1.00  0.00           H  
ATOM    461  N   ASN A  50     144.688 197.244 259.310  1.00  0.00           N  
ATOM    462  CA  ASN A  50     145.414 196.960 260.552  1.00  0.00           C  
ATOM    463  C   ASN A  50     145.096 195.583 261.150  1.00  0.00           C  
ATOM    464  O   ASN A  50     145.912 195.064 261.911  1.00  0.00           O  
ATOM    465  CB  ASN A  50     145.149 198.034 261.632  1.00  0.00           C  
ATOM    466  CG  ASN A  50     145.809 199.384 261.361  1.00  0.00           C  
ATOM    467  ND2 ASN A  50     147.137 199.397 261.273  1.00  0.00           N  
ATOM    468  OD1 ASN A  50     145.141 200.412 261.313  1.00  0.00           O  
ATOM    469  H   ASN A  50     144.050 198.030 259.316  1.00  0.00           H  
ATOM    470  HA  ASN A  50     146.479 196.945 260.310  1.00  0.00           H  
ATOM    471  HB2 ASN A  50     144.080 198.178 261.775  1.00  0.00           H  
ATOM    472  HB3 ASN A  50     145.527 197.700 262.600  1.00  0.00           H  
ATOM    473 HD21 ASN A  50     147.660 198.537 261.349  1.00  0.00           H  
ATOM    474 HD22 ASN A  50     147.615 200.276 261.136  1.00  0.00           H  
ATOM    475  N   LYS A  51     143.960 194.968 260.777  1.00  0.00           N  
ATOM    476  CA  LYS A  51     143.617 193.598 261.148  1.00  0.00           C  
ATOM    477  C   LYS A  51     144.558 192.561 260.512  1.00  0.00           C  
ATOM    478  O   LYS A  51     144.672 191.462 261.053  1.00  0.00           O  
ATOM    479  CB  LYS A  51     142.171 193.279 260.718  1.00  0.00           C  
ATOM    480  CG  LYS A  51     141.113 194.099 261.474  1.00  0.00           C  
ATOM    481  CD  LYS A  51     139.681 193.716 261.077  1.00  0.00           C  
ATOM    482  CE  LYS A  51     138.622 194.517 261.848  1.00  0.00           C  
ATOM    483  NZ  LYS A  51     137.258 194.121 261.459  1.00  0.00           N1+
ATOM    484  H   LYS A  51     143.335 195.450 260.145  1.00  0.00           H  
ATOM    485  HA  LYS A  51     143.695 193.500 262.233  1.00  0.00           H  
ATOM    486  HB2 LYS A  51     142.059 193.418 259.642  1.00  0.00           H  
ATOM    487  HB3 LYS A  51     141.969 192.222 260.901  1.00  0.00           H  
ATOM    488  HG2 LYS A  51     141.243 193.953 262.546  1.00  0.00           H  
ATOM    489  HG3 LYS A  51     141.266 195.163 261.288  1.00  0.00           H  
ATOM    490  HD2 LYS A  51     139.551 193.876 260.005  1.00  0.00           H  
ATOM    491  HD3 LYS A  51     139.530 192.650 261.252  1.00  0.00           H  
ATOM    492  HE2 LYS A  51     138.739 194.365 262.921  1.00  0.00           H  
ATOM    493  HE3 LYS A  51     138.746 195.584 261.659  1.00  0.00           H  
ATOM    494  HZ1 LYS A  51     137.127 194.283 260.471  1.00  0.00           H  
ATOM    495  HZ2 LYS A  51     137.120 193.141 261.660  1.00  0.00           H  
ATOM    496  HZ3 LYS A  51     136.587 194.668 261.980  1.00  0.00           H  
ATOM    497  N   ARG A  52     145.230 192.897 259.396  1.00  0.00           N  
ATOM    498  CA  ARG A  52     146.118 191.985 258.688  1.00  0.00           C  
ATOM    499  C   ARG A  52     147.601 192.313 258.953  1.00  0.00           C  
ATOM    500  O   ARG A  52     147.976 193.483 259.018  1.00  0.00           O  
ATOM    501  CB  ARG A  52     145.805 191.995 257.179  1.00  0.00           C  
ATOM    502  CG  ARG A  52     144.466 191.292 256.887  1.00  0.00           C  
ATOM    503  CD  ARG A  52     144.151 191.117 255.398  1.00  0.00           C  
ATOM    504  NE  ARG A  52     142.849 190.453 255.226  1.00  0.00           N  
ATOM    505  CZ  ARG A  52     142.311 190.075 254.056  1.00  0.00           C  
ATOM    506  NH1 ARG A  52     142.979 190.246 252.915  1.00  0.00           N  
ATOM    507  NH2 ARG A  52     141.099 189.509 254.026  1.00  0.00           N1+
ATOM    508  H   ARG A  52     145.138 193.836 259.029  1.00  0.00           H  
ATOM    509  HA  ARG A  52     145.886 190.984 259.035  1.00  0.00           H  
ATOM    510  HB2 ARG A  52     145.794 193.016 256.793  1.00  0.00           H  
ATOM    511  HB3 ARG A  52     146.595 191.472 256.637  1.00  0.00           H  
ATOM    512  HG2 ARG A  52     144.469 190.305 257.353  1.00  0.00           H  
ATOM    513  HG3 ARG A  52     143.655 191.847 257.361  1.00  0.00           H  
ATOM    514  HD2 ARG A  52     144.125 192.086 254.897  1.00  0.00           H  
ATOM    515  HD3 ARG A  52     144.929 190.522 254.918  1.00  0.00           H  
ATOM    516  HE  ARG A  52     142.311 190.314 256.069  1.00  0.00           H  
ATOM    517 HH11 ARG A  52     143.900 190.660 252.928  1.00  0.00           H  
ATOM    518 HH12 ARG A  52     142.574 189.963 252.034  1.00  0.00           H  
ATOM    519 HH21 ARG A  52     140.579 189.367 254.879  1.00  0.00           H  
ATOM    520 HH22 ARG A  52     140.685 189.229 253.147  1.00  0.00           H  
ATOM    521  N   HIE A  53     148.465 191.288 259.089  1.00 45.49           N  
ATOM    522  CA  HIE A  53     148.125 189.861 259.197  1.00 46.48           C  
ATOM    523  C   HIE A  53     147.613 189.528 260.607  1.00 46.57           C  
ATOM    524  O   HIE A  53     147.966 190.198 261.575  1.00 47.48           O  
ATOM    525  CB  HIE A  53     149.322 188.958 258.831  1.00  0.00           C  
ATOM    526  CG  HIE A  53     150.671 189.150 259.485  1.00  0.00           C  
ATOM    527  CD2 HIE A  53     151.673 188.214 259.638  1.00  0.00           C  
ATOM    528  ND1 HIE A  53     151.180 190.394 259.857  1.00  0.00           N  
ATOM    529  CE1 HIE A  53     152.452 190.170 260.137  1.00  0.00           C  
ATOM    530  NE2 HIE A  53     152.799 188.892 260.049  1.00  0.00           N  
ATOM    531  H   HIE A  53     149.436 191.522 259.249  1.00  0.00           H  
ATOM    532  HA  HIE A  53     147.352 189.607 258.471  1.00  0.00           H  
ATOM    533  HB2 HIE A  53     149.045 187.909 258.948  1.00  0.00           H  
ATOM    534  HB3 HIE A  53     149.488 189.082 257.762  1.00  0.00           H  
ATOM    535  HD2 HIE A  53     151.708 187.161 259.412  1.00  0.00           H  
ATOM    536  HE1 HIE A  53     153.148 190.945 260.396  1.00  0.00           H  
ATOM    537  HE2 HIE A  53     153.720 188.504 260.196  1.00  0.00           H  
ATOM    538  N   GLY A  54     146.771 188.485 260.705  1.00 46.56           N  
ATOM    539  CA  GLY A  54     146.165 188.003 261.949  1.00 46.60           C  
ATOM    540  C   GLY A  54     147.157 187.357 262.929  1.00 45.94           C  
ATOM    541  O   GLY A  54     146.838 187.198 264.105  1.00 45.45           O  
ATOM    542  H   GLY A  54     146.523 187.995 259.858  1.00  0.00           H  
ATOM    543  HA2 GLY A  54     145.657 188.831 262.447  1.00  0.00           H  
ATOM    544  HA3 GLY A  54     145.399 187.270 261.698  1.00  0.00           H  
ATOM    545  N   SER A  55     148.372 187.038 262.458  1.00 45.12           N  
ATOM    546  CA  SER A  55     149.540 186.690 263.264  1.00 45.15           C  
ATOM    547  C   SER A  55     150.328 187.939 263.735  1.00 44.68           C  
ATOM    548  O   SER A  55     151.311 187.782 264.454  1.00 44.85           O  
ATOM    549  CB  SER A  55     150.393 185.660 262.486  1.00  0.00           C  
ATOM    550  OG  SER A  55     150.442 185.906 261.097  1.00  0.00           O  
ATOM    551  H   SER A  55     148.541 187.160 261.470  1.00  0.00           H  
ATOM    552  HA  SER A  55     149.208 186.198 264.180  1.00  0.00           H  
ATOM    553  HB2 SER A  55     151.407 185.598 262.882  1.00  0.00           H  
ATOM    554  HB3 SER A  55     149.955 184.670 262.617  1.00  0.00           H  
ATOM    555  HG  SER A  55     150.888 185.182 260.682  1.00  0.00           H  
ATOM    556  N   TRP A  56     149.831 189.161 263.450  1.00 43.43           N  
ATOM    557  CA  TRP A  56     149.899 190.365 264.294  1.00 42.93           C  
ATOM    558  C   TRP A  56     151.312 190.961 264.412  1.00 42.14           C  
ATOM    559  O   TRP A  56     151.824 191.098 265.524  1.00 42.83           O  
ATOM    560  CB  TRP A  56     149.217 190.057 265.653  1.00  0.00           C  
ATOM    561  CG  TRP A  56     148.834 191.174 266.584  1.00  0.00           C  
ATOM    562  CD1 TRP A  56     148.656 192.481 266.277  1.00  0.00           C  
ATOM    563  CD2 TRP A  56     148.544 191.057 268.010  1.00  0.00           C  
ATOM    564  CE2 TRP A  56     148.153 192.338 268.504  1.00  0.00           C  
ATOM    565  CE3 TRP A  56     148.557 189.987 268.936  1.00  0.00           C  
ATOM    566  NE1 TRP A  56     148.256 193.169 267.406  1.00  0.00           N  
ATOM    567  CZ2 TRP A  56     147.772 192.541 269.843  1.00  0.00           C  
ATOM    568  CZ3 TRP A  56     148.183 190.179 270.282  1.00  0.00           C  
ATOM    569  CH2 TRP A  56     147.785 191.452 270.734  1.00  0.00           C  
ATOM    570  H   TRP A  56     149.080 189.187 262.772  1.00  0.00           H  
ATOM    571  HA  TRP A  56     149.293 191.112 263.780  1.00  0.00           H  
ATOM    572  HB2 TRP A  56     148.296 189.504 265.469  1.00  0.00           H  
ATOM    573  HB3 TRP A  56     149.851 189.376 266.223  1.00  0.00           H  
ATOM    574  HD1 TRP A  56     148.784 192.904 265.292  1.00  0.00           H  
ATOM    575  HE1 TRP A  56     148.060 194.160 267.398  1.00  0.00           H  
ATOM    576  HE3 TRP A  56     148.849 189.002 268.604  1.00  0.00           H  
ATOM    577  HZ2 TRP A  56     147.476 193.522 270.184  1.00  0.00           H  
ATOM    578  HZ3 TRP A  56     148.197 189.345 270.968  1.00  0.00           H  
ATOM    579  HH2 TRP A  56     147.495 191.594 271.765  1.00  0.00           H  
ATOM    580  N   LYS A  57     151.967 191.258 263.274  1.00 42.35           N  
ATOM    581  CA  LYS A  57     153.382 191.654 263.208  1.00 41.75           C  
ATOM    582  C   LYS A  57     153.708 192.771 262.188  1.00 41.87           C  
ATOM    583  O   LYS A  57     154.889 193.021 261.955  1.00 42.26           O  
ATOM    584  CB  LYS A  57     154.311 190.408 263.113  1.00  0.00           C  
ATOM    585  CG  LYS A  57     154.386 189.534 264.379  1.00  0.00           C  
ATOM    586  CD  LYS A  57     155.159 188.222 264.169  1.00  0.00           C  
ATOM    587  CE  LYS A  57     155.078 187.282 265.384  1.00  0.00           C  
ATOM    588  NZ  LYS A  57     153.730 186.711 265.556  1.00  0.00           N1+
ATOM    589  H   LYS A  57     151.488 191.104 262.398  1.00  0.00           H  
ATOM    590  HA  LYS A  57     153.631 192.144 264.151  1.00  0.00           H  
ATOM    591  HB2 LYS A  57     153.994 189.781 262.285  1.00  0.00           H  
ATOM    592  HB3 LYS A  57     155.330 190.713 262.871  1.00  0.00           H  
ATOM    593  HG2 LYS A  57     154.827 190.104 265.197  1.00  0.00           H  
ATOM    594  HG3 LYS A  57     153.386 189.269 264.699  1.00  0.00           H  
ATOM    595  HD2 LYS A  57     154.785 187.704 263.285  1.00  0.00           H  
ATOM    596  HD3 LYS A  57     156.204 188.456 263.964  1.00  0.00           H  
ATOM    597  HE2 LYS A  57     155.782 186.458 265.262  1.00  0.00           H  
ATOM    598  HE3 LYS A  57     155.363 187.811 266.293  1.00  0.00           H  
ATOM    599  HZ1 LYS A  57     153.046 187.454 265.629  1.00  0.00           H  
ATOM    600  HZ2 LYS A  57     153.500 186.139 264.757  1.00  0.00           H  
ATOM    601  HZ3 LYS A  57     153.703 186.146 266.392  1.00  0.00           H  
ATOM    602  N   ILE A  58     152.707 193.446 261.590  1.00  0.00           N  
ATOM    603  CA  ILE A  58     152.887 194.623 260.723  1.00  0.00           C  
ATOM    604  C   ILE A  58     152.015 195.766 261.237  1.00  0.00           C  
ATOM    605  O   ILE A  58     150.815 195.594 261.450  1.00  0.00           O  
ATOM    606  CB  ILE A  58     152.634 194.341 259.212  1.00  0.00           C  
ATOM    607  CG1 ILE A  58     151.230 193.770 258.908  1.00  0.00           C  
ATOM    608  CG2 ILE A  58     153.734 193.472 258.597  1.00  0.00           C  
ATOM    609  CD1 ILE A  58     150.962 193.465 257.430  1.00  0.00           C  
ATOM    610  H   ILE A  58     151.755 193.202 261.824  1.00  0.00           H  
ATOM    611  HA  ILE A  58     153.917 194.975 260.812  1.00  0.00           H  
ATOM    612  HB  ILE A  58     152.703 195.305 258.703  1.00  0.00           H  
ATOM    613 HG12 ILE A  58     151.064 192.873 259.495  1.00  0.00           H  
ATOM    614 HG13 ILE A  58     150.464 194.472 259.231  1.00  0.00           H  
ATOM    615 HG21 ILE A  58     153.844 193.666 257.530  1.00  0.00           H  
ATOM    616 HG22 ILE A  58     154.701 193.651 259.062  1.00  0.00           H  
ATOM    617 HG23 ILE A  58     153.469 192.426 258.705  1.00  0.00           H  
ATOM    618 HD11 ILE A  58     149.992 192.990 257.295  1.00  0.00           H  
ATOM    619 HD12 ILE A  58     150.933 194.399 256.875  1.00  0.00           H  
ATOM    620 HD13 ILE A  58     151.704 192.805 256.984  1.00  0.00           H  
ATOM    621  N   GLN A  59     152.623 196.948 261.401  1.00  0.00           N  
ATOM    622  CA  GLN A  59     151.908 198.183 261.699  1.00  0.00           C  
ATOM    623  C   GLN A  59     151.629 198.906 260.375  1.00  0.00           C  
ATOM    624  O   GLN A  59     151.995 198.443 259.291  1.00  0.00           O  
ATOM    625  CB  GLN A  59     152.764 199.093 262.606  1.00  0.00           C  
ATOM    626  CG  GLN A  59     153.077 198.513 263.999  1.00  0.00           C  
ATOM    627  CD  GLN A  59     154.257 197.539 264.019  1.00  0.00           C  
ATOM    628  NE2 GLN A  59     154.200 196.523 264.879  1.00  0.00           N  
ATOM    629  OE1 GLN A  59     155.209 197.692 263.265  1.00  0.00           O  
ATOM    630  H   GLN A  59     153.613 197.017 261.207  1.00  0.00           H  
ATOM    631  HA  GLN A  59     150.957 197.983 262.196  1.00  0.00           H  
ATOM    632  HB2 GLN A  59     153.676 199.372 262.097  1.00  0.00           H  
ATOM    633  HB3 GLN A  59     152.235 200.032 262.772  1.00  0.00           H  
ATOM    634  HG2 GLN A  59     153.338 199.332 264.670  1.00  0.00           H  
ATOM    635  HG3 GLN A  59     152.187 198.044 264.420  1.00  0.00           H  
ATOM    636 HE21 GLN A  59     153.402 196.418 265.488  1.00  0.00           H  
ATOM    637 HE22 GLN A  59     154.961 195.862 264.916  1.00  0.00           H  
ATOM    638  N   LEU A  60     150.938 200.045 260.470  1.00  0.00           N  
ATOM    639  CA  LEU A  60     150.542 200.844 259.326  1.00  0.00           C  
ATOM    640  C   LEU A  60     150.423 202.306 259.735  1.00  0.00           C  
ATOM    641  O   LEU A  60     150.113 202.614 260.887  1.00  0.00           O  
ATOM    642  CB  LEU A  60     149.260 200.250 258.702  1.00  0.00           C  
ATOM    643  CG  LEU A  60     148.910 200.729 257.285  1.00  0.00           C  
ATOM    644  CD1 LEU A  60     150.096 200.592 256.327  1.00  0.00           C  
ATOM    645  CD2 LEU A  60     147.713 199.928 256.743  1.00  0.00           C  
ATOM    646  H   LEU A  60     150.674 200.389 261.382  1.00  0.00           H  
ATOM    647  HA  LEU A  60     151.364 200.791 258.611  1.00  0.00           H  
ATOM    648  HB2 LEU A  60     149.338 199.161 258.676  1.00  0.00           H  
ATOM    649  HB3 LEU A  60     148.416 200.473 259.349  1.00  0.00           H  
ATOM    650  HG  LEU A  60     148.634 201.783 257.322  1.00  0.00           H  
ATOM    651 HD11 LEU A  60     149.767 200.669 255.293  1.00  0.00           H  
ATOM    652 HD12 LEU A  60     150.845 201.365 256.494  1.00  0.00           H  
ATOM    653 HD13 LEU A  60     150.578 199.619 256.432  1.00  0.00           H  
ATOM    654 HD21 LEU A  60     147.306 200.388 255.842  1.00  0.00           H  
ATOM    655 HD22 LEU A  60     148.009 198.910 256.485  1.00  0.00           H  
ATOM    656 HD23 LEU A  60     146.904 199.838 257.468  1.00  0.00           H  
ATOM    657  N   ASN A  61     150.660 203.200 258.773  1.00  0.00           N  
ATOM    658  CA  ASN A  61     150.601 204.639 258.956  1.00  0.00           C  
ATOM    659  C   ASN A  61     149.971 205.230 257.701  1.00  0.00           C  
ATOM    660  O   ASN A  61     150.552 205.167 256.624  1.00  0.00           O  
ATOM    661  CB  ASN A  61     152.012 205.157 259.312  1.00  0.00           C  
ATOM    662  CG  ASN A  61     152.082 206.643 259.668  1.00  0.00           C  
ATOM    663  ND2 ASN A  61     153.205 207.289 259.353  1.00  0.00           N  
ATOM    664  OD1 ASN A  61     151.134 207.206 260.207  1.00  0.00           O  
ATOM    665  H   ASN A  61     150.919 202.866 257.856  1.00  0.00           H  
ATOM    666  HA  ASN A  61     149.936 204.864 259.792  1.00  0.00           H  
ATOM    667  HB2 ASN A  61     152.400 204.604 260.168  1.00  0.00           H  
ATOM    668  HB3 ASN A  61     152.691 204.953 258.495  1.00  0.00           H  
ATOM    669 HD21 ASN A  61     153.975 206.782 258.939  1.00  0.00           H  
ATOM    670 HD22 ASN A  61     153.288 208.274 259.557  1.00  0.00           H  
ATOM    671  N   ALA A  62     148.775 205.806 257.847  1.00  0.00           N  
ATOM    672  CA  ALA A  62     148.087 206.518 256.781  1.00  0.00           C  
ATOM    673  C   ALA A  62     148.564 207.968 256.738  1.00  0.00           C  
ATOM    674  O   ALA A  62     148.940 208.552 257.754  1.00  0.00           O  
ATOM    675  CB  ALA A  62     146.586 206.525 257.085  1.00  0.00           C  
ATOM    676  H   ALA A  62     148.359 205.830 258.767  1.00  0.00           H  
ATOM    677  HA  ALA A  62     148.262 206.037 255.816  1.00  0.00           H  
ATOM    678  HB1 ALA A  62     146.040 207.237 256.465  1.00  0.00           H  
ATOM    679  HB2 ALA A  62     146.172 205.544 256.873  1.00  0.00           H  
ATOM    680  HB3 ALA A  62     146.380 206.775 258.127  1.00  0.00           H  
ATOM    681  N   THR A  63     148.539 208.540 255.533  1.00  0.00           N  
ATOM    682  CA  THR A  63     148.874 209.919 255.229  1.00  0.00           C  
ATOM    683  C   THR A  63     148.036 210.282 254.005  1.00  0.00           C  
ATOM    684  O   THR A  63     148.056 209.571 253.006  1.00  0.00           O  
ATOM    685  CB  THR A  63     150.403 210.101 255.026  1.00  0.00           C  
ATOM    686  CG2 THR A  63     150.799 211.561 254.774  1.00  0.00           C  
ATOM    687  OG1 THR A  63     151.128 209.664 256.159  1.00  0.00           O  
ATOM    688  H   THR A  63     148.268 207.971 254.744  1.00  0.00           H  
ATOM    689  HA  THR A  63     148.552 210.548 256.062  1.00  0.00           H  
ATOM    690  HB  THR A  63     150.752 209.521 254.178  1.00  0.00           H  
ATOM    691  HG1 THR A  63     150.917 208.755 256.315  1.00  0.00           H  
ATOM    692 HG21 THR A  63     151.881 211.664 254.689  1.00  0.00           H  
ATOM    693 HG22 THR A  63     150.369 211.935 253.845  1.00  0.00           H  
ATOM    694 HG23 THR A  63     150.465 212.211 255.582  1.00  0.00           H  
ATOM    695  N   SER A  64     147.287 211.381 254.073  1.00  0.00           N  
ATOM    696  CA  SER A  64     146.518 211.896 252.950  1.00  0.00           C  
ATOM    697  C   SER A  64     147.002 213.304 252.633  1.00  0.00           C  
ATOM    698  O   SER A  64     147.543 214.004 253.489  1.00  0.00           O  
ATOM    699  CB  SER A  64     145.013 211.810 253.250  1.00  0.00           C  
ATOM    700  OG  SER A  64     144.603 212.787 254.180  1.00  0.00           O  
ATOM    701  H   SER A  64     147.300 211.939 254.915  1.00  0.00           H  
ATOM    702  HA  SER A  64     146.694 211.289 252.065  1.00  0.00           H  
ATOM    703  HB2 SER A  64     144.439 211.947 252.332  1.00  0.00           H  
ATOM    704  HB3 SER A  64     144.755 210.821 253.632  1.00  0.00           H  
ATOM    705  HG  SER A  64     144.484 213.622 253.742  1.00  0.00           H  
ATOM    706  N   VAL A  65     146.778 213.709 251.385  1.00  0.00           N  
ATOM    707  CA  VAL A  65     147.049 215.038 250.876  1.00  0.00           C  
ATOM    708  C   VAL A  65     145.895 215.417 249.953  1.00  0.00           C  
ATOM    709  O   VAL A  65     145.418 214.605 249.167  1.00  0.00           O  
ATOM    710  CB  VAL A  65     148.475 215.152 250.269  1.00  0.00           C  
ATOM    711  CG1 VAL A  65     149.564 215.304 251.341  1.00  0.00           C  
ATOM    712  CG2 VAL A  65     148.845 213.996 249.332  1.00  0.00           C  
ATOM    713  H   VAL A  65     146.359 213.056 250.736  1.00  0.00           H  
ATOM    714  HA  VAL A  65     146.991 215.745 251.707  1.00  0.00           H  
ATOM    715  HB  VAL A  65     148.500 216.068 249.677  1.00  0.00           H  
ATOM    716 HG11 VAL A  65     150.530 215.532 250.887  1.00  0.00           H  
ATOM    717 HG12 VAL A  65     149.334 216.117 252.030  1.00  0.00           H  
ATOM    718 HG13 VAL A  65     149.689 214.393 251.926  1.00  0.00           H  
ATOM    719 HG21 VAL A  65     149.820 214.162 248.873  1.00  0.00           H  
ATOM    720 HG22 VAL A  65     148.883 213.036 249.847  1.00  0.00           H  
ATOM    721 HG23 VAL A  65     148.124 213.937 248.532  1.00  0.00           H  
ATOM    722  N   THR A  66     145.415 216.657 250.051  1.00  0.00           N  
ATOM    723  CA  THR A  66     144.374 217.162 249.164  1.00  0.00           C  
ATOM    724  C   THR A  66     145.018 217.480 247.808  1.00  0.00           C  
ATOM    725  O   THR A  66     146.191 217.860 247.750  1.00  0.00           O  
ATOM    726  CB  THR A  66     143.736 218.432 249.778  1.00  0.00           C  
ATOM    727  CG2 THR A  66     143.322 218.256 251.248  1.00  0.00           C  
ATOM    728  OG1 THR A  66     144.564 219.574 249.665  1.00  0.00           O  
ATOM    729  H   THR A  66     145.824 217.301 250.713  1.00  0.00           H  
ATOM    730  HA  THR A  66     143.597 216.403 249.039  1.00  0.00           H  
ATOM    731  HB  THR A  66     142.835 218.655 249.205  1.00  0.00           H  
ATOM    732  HG1 THR A  66     144.759 219.702 248.748  1.00  0.00           H  
ATOM    733 HG21 THR A  66     142.783 219.134 251.606  1.00  0.00           H  
ATOM    734 HG22 THR A  66     142.660 217.398 251.368  1.00  0.00           H  
ATOM    735 HG23 THR A  66     144.179 218.111 251.906  1.00  0.00           H  
ATOM    736  N   HIE A  67     144.242 217.370 246.724  1.00  0.00           N  
ATOM    737  CA  HIE A  67     144.684 217.813 245.410  1.00  0.00           C  
ATOM    738  C   HIE A  67     144.733 219.350 245.378  1.00  0.00           C  
ATOM    739  O   HIE A  67     143.954 220.019 246.061  1.00  0.00           O  
ATOM    740  CB  HIE A  67     143.730 217.285 244.326  1.00  0.00           C  
ATOM    741  CG  HIE A  67     144.376 217.245 242.968  1.00  0.00           C  
ATOM    742  CD2 HIE A  67     144.923 216.163 242.310  1.00  0.00           C  
ATOM    743  ND1 HIE A  67     144.556 218.386 242.184  1.00  0.00           N  
ATOM    744  CE1 HIE A  67     145.226 217.972 241.118  1.00  0.00           C  
ATOM    745  NE2 HIE A  67     145.459 216.659 241.132  1.00  0.00           N  
ATOM    746  H   HIE A  67     143.299 217.019 246.815  1.00  0.00           H  
ATOM    747  HA  HIE A  67     145.680 217.404 245.230  1.00  0.00           H  
ATOM    748  HB2 HIE A  67     143.458 216.255 244.542  1.00  0.00           H  
ATOM    749  HB3 HIE A  67     142.797 217.850 244.286  1.00  0.00           H  
ATOM    750  HD2 HIE A  67     144.996 215.122 242.587  1.00  0.00           H  
ATOM    751  HE1 HIE A  67     145.534 218.627 240.317  1.00  0.00           H  
ATOM    752  HE2 HIE A  67     145.955 216.132 240.426  1.00  0.00           H  
ATOM    753  N   LYS A  68     145.673 219.890 244.597  1.00  0.00           N  
ATOM    754  CA  LYS A  68     145.892 221.316 244.405  1.00  0.00           C  
ATOM    755  C   LYS A  68     145.849 221.642 242.907  1.00  0.00           C  
ATOM    756  O   LYS A  68     146.370 220.865 242.105  1.00  0.00           O  
ATOM    757  CB  LYS A  68     147.234 221.738 245.035  1.00  0.00           C  
ATOM    758  CG  LYS A  68     147.323 221.524 246.558  1.00  0.00           C  
ATOM    759  CD  LYS A  68     146.291 222.333 247.363  1.00  0.00           C  
ATOM    760  CE  LYS A  68     146.504 222.221 248.877  1.00  0.00           C  
ATOM    761  NZ  LYS A  68     145.417 222.877 249.623  1.00  0.00           N1+
ATOM    762  H   LYS A  68     146.266 219.268 244.064  1.00  0.00           H  
ATOM    763  HA  LYS A  68     145.092 221.860 244.901  1.00  0.00           H  
ATOM    764  HB2 LYS A  68     148.050 221.195 244.558  1.00  0.00           H  
ATOM    765  HB3 LYS A  68     147.421 222.791 244.821  1.00  0.00           H  
ATOM    766  HG2 LYS A  68     147.227 220.463 246.794  1.00  0.00           H  
ATOM    767  HG3 LYS A  68     148.326 221.807 246.882  1.00  0.00           H  
ATOM    768  HD2 LYS A  68     146.334 223.382 247.066  1.00  0.00           H  
ATOM    769  HD3 LYS A  68     145.286 221.988 247.128  1.00  0.00           H  
ATOM    770  HE2 LYS A  68     146.567 221.176 249.177  1.00  0.00           H  
ATOM    771  HE3 LYS A  68     147.452 222.683 249.156  1.00  0.00           H  
ATOM    772  HZ1 LYS A  68     144.540 222.427 249.402  1.00  0.00           H  
ATOM    773  HZ2 LYS A  68     145.594 222.790 250.614  1.00  0.00           H  
ATOM    774  HZ3 LYS A  68     145.371 223.854 249.372  1.00  0.00           H  
ATOM    775  N   PRO A  69     145.277 222.799 242.509  1.00  0.00           N  
ATOM    776  CA  PRO A  69     145.181 223.204 241.100  1.00  0.00           C  
ATOM    777  C   PRO A  69     146.490 223.790 240.545  1.00  0.00           C  
ATOM    778  O   PRO A  69     146.574 224.052 239.346  1.00  0.00           O  
ATOM    779  CB  PRO A  69     144.083 224.272 241.098  1.00  0.00           C  
ATOM    780  CG  PRO A  69     144.214 224.938 242.458  1.00  0.00           C  
ATOM    781  CD  PRO A  69     144.653 223.801 243.381  1.00  0.00           C  
ATOM    782  HA  PRO A  69     144.881 222.363 240.471  1.00  0.00           H  
ATOM    783  HB2 PRO A  69     144.155 224.985 240.275  1.00  0.00           H  
ATOM    784  HB3 PRO A  69     143.107 223.790 241.022  1.00  0.00           H  
ATOM    785  HG2 PRO A  69     144.992 225.702 242.419  1.00  0.00           H  
ATOM    786  HG3 PRO A  69     143.292 225.417 242.787  1.00  0.00           H  
ATOM    787  HD2 PRO A  69     145.339 224.159 244.150  1.00  0.00           H  
ATOM    788  HD3 PRO A  69     143.779 223.367 243.869  1.00  0.00           H  
ATOM    789  N   ASN A  70     147.502 223.989 241.401  1.00  0.00           N  
ATOM    790  CA  ASN A  70     148.819 224.460 241.023  1.00  0.00           C  
ATOM    791  C   ASN A  70     149.734 223.243 241.139  1.00  0.00           C  
ATOM    792  O   ASN A  70     150.305 222.992 242.197  1.00  0.00           O  
ATOM    793  CB  ASN A  70     149.196 225.620 241.976  1.00  0.00           C  
ATOM    794  CG  ASN A  70     149.974 226.695 241.233  1.00  0.00           C  
ATOM    795  ND2 ASN A  70     149.317 227.813 240.917  1.00  0.00           N  
ATOM    796  OD1 ASN A  70     151.140 226.489 240.911  1.00  0.00           O  
ATOM    797  H   ASN A  70     147.364 223.742 242.369  1.00  0.00           H  
ATOM    798  HA  ASN A  70     148.826 224.808 239.986  1.00  0.00           H  
ATOM    799  HB2 ASN A  70     148.292 226.086 242.375  1.00  0.00           H  
ATOM    800  HB3 ASN A  70     149.755 225.302 242.852  1.00  0.00           H  
ATOM    801 HD21 ASN A  70     148.350 227.930 241.181  1.00  0.00           H  
ATOM    802 HD22 ASN A  70     149.784 228.522 240.366  1.00  0.00           H  
ATOM    803  N   ALA A  71     149.845 222.474 240.040  1.00  0.00           N  
ATOM    804  CA  ALA A  71     150.635 221.243 239.913  1.00  0.00           C  
ATOM    805  C   ALA A  71     152.108 221.395 240.331  1.00  0.00           C  
ATOM    806  O   ALA A  71     152.749 220.434 240.754  1.00  0.00           O  
ATOM    807  CB  ALA A  71     150.547 220.746 238.470  1.00  0.00           C  
ATOM    808  H   ALA A  71     149.317 222.753 239.226  1.00  0.00           H  
ATOM    809  HA  ALA A  71     150.159 220.494 240.542  1.00  0.00           H  
ATOM    810  HB1 ALA A  71     151.115 219.830 238.346  1.00  0.00           H  
ATOM    811  HB2 ALA A  71     149.516 220.537 238.183  1.00  0.00           H  
ATOM    812  HB3 ALA A  71     150.951 221.477 237.768  1.00  0.00           H  
ATOM    813  N   ILE A  72     152.615 222.630 240.249  1.00  0.00           N  
ATOM    814  CA  ILE A  72     153.922 223.086 240.692  1.00  0.00           C  
ATOM    815  C   ILE A  72     154.002 222.934 242.215  1.00  0.00           C  
ATOM    816  O   ILE A  72     154.707 222.044 242.683  1.00  0.00           O  
ATOM    817  CB  ILE A  72     154.125 224.557 240.227  1.00  0.00           C  
ATOM    818  CG1 ILE A  72     153.545 224.850 238.829  1.00  0.00           C  
ATOM    819  CG2 ILE A  72     155.586 224.999 240.273  1.00  0.00           C  
ATOM    820  CD1 ILE A  72     154.052 223.908 237.728  1.00  0.00           C  
ATOM    821  H   ILE A  72     152.003 223.342 239.879  1.00  0.00           H  
ATOM    822  HA  ILE A  72     154.682 222.444 240.242  1.00  0.00           H  
ATOM    823  HB  ILE A  72     153.582 225.217 240.904  1.00  0.00           H  
ATOM    824 HG12 ILE A  72     152.456 224.800 238.867  1.00  0.00           H  
ATOM    825 HG13 ILE A  72     153.757 225.882 238.546  1.00  0.00           H  
ATOM    826 HG21 ILE A  72     155.656 226.085 240.206  1.00  0.00           H  
ATOM    827 HG22 ILE A  72     156.065 224.707 241.205  1.00  0.00           H  
ATOM    828 HG23 ILE A  72     156.129 224.607 239.420  1.00  0.00           H  
ATOM    829 HD11 ILE A  72     153.227 223.642 237.074  1.00  0.00           H  
ATOM    830 HD12 ILE A  72     154.838 224.381 237.140  1.00  0.00           H  
ATOM    831 HD13 ILE A  72     154.449 222.966 238.100  1.00  0.00           H  
ATOM    832  N   GLN A  73     153.197 223.713 242.962  1.00  0.00           N  
ATOM    833  CA  GLN A  73     153.054 223.629 244.416  1.00  0.00           C  
ATOM    834  C   GLN A  73     152.537 222.271 244.906  1.00  0.00           C  
ATOM    835  O   GLN A  73     152.838 221.893 246.035  1.00  0.00           O  
ATOM    836  CB  GLN A  73     152.103 224.717 244.933  1.00  0.00           C  
ATOM    837  CG  GLN A  73     152.639 226.156 244.823  1.00  0.00           C  
ATOM    838  CD  GLN A  73     151.719 227.199 245.472  1.00  0.00           C  
ATOM    839  NE2 GLN A  73     150.497 226.832 245.861  1.00  0.00           N  
ATOM    840  OE1 GLN A  73     152.118 228.343 245.653  1.00  0.00           O  
ATOM    841  H   GLN A  73     152.612 224.383 242.483  1.00  0.00           H  
ATOM    842  HA  GLN A  73     154.032 223.785 244.855  1.00  0.00           H  
ATOM    843  HB2 GLN A  73     151.148 224.626 244.418  1.00  0.00           H  
ATOM    844  HB3 GLN A  73     151.895 224.520 245.987  1.00  0.00           H  
ATOM    845  HG2 GLN A  73     153.618 226.225 245.298  1.00  0.00           H  
ATOM    846  HG3 GLN A  73     152.779 226.425 243.776  1.00  0.00           H  
ATOM    847 HE21 GLN A  73     150.190 225.879 245.730  1.00  0.00           H  
ATOM    848 HE22 GLN A  73     149.892 227.507 246.306  1.00  0.00           H  
ATOM    849  N   MET A  74     151.800 221.526 244.063  1.00  0.00           N  
ATOM    850  CA  MET A  74     151.385 220.151 244.311  1.00  0.00           C  
ATOM    851  C   MET A  74     152.634 219.288 244.485  1.00  0.00           C  
ATOM    852  O   MET A  74     152.869 218.825 245.594  1.00  0.00           O  
ATOM    853  CB  MET A  74     150.494 219.639 243.162  1.00  0.00           C  
ATOM    854  CG  MET A  74     149.879 218.243 243.340  1.00  0.00           C  
ATOM    855  SD  MET A  74     148.462 218.141 244.459  1.00  0.00           S  
ATOM    856  CE  MET A  74     149.281 217.626 245.990  1.00  0.00           C  
ATOM    857  H   MET A  74     151.554 221.929 243.168  1.00  0.00           H  
ATOM    858  HA  MET A  74     150.808 220.150 245.236  1.00  0.00           H  
ATOM    859  HB2 MET A  74     149.700 220.356 242.954  1.00  0.00           H  
ATOM    860  HB3 MET A  74     151.092 219.577 242.264  1.00  0.00           H  
ATOM    861  HG2 MET A  74     149.503 217.926 242.366  1.00  0.00           H  
ATOM    862  HG3 MET A  74     150.627 217.500 243.618  1.00  0.00           H  
ATOM    863  HE1 MET A  74     148.547 217.468 246.777  1.00  0.00           H  
ATOM    864  HE2 MET A  74     149.813 216.688 245.836  1.00  0.00           H  
ATOM    865  HE3 MET A  74     149.992 218.374 246.336  1.00  0.00           H  
ATOM    866  N   ALA A  75     153.473 219.170 243.439  1.00  0.00           N  
ATOM    867  CA  ALA A  75     154.750 218.458 243.452  1.00  0.00           C  
ATOM    868  C   ALA A  75     155.727 218.951 244.528  1.00  0.00           C  
ATOM    869  O   ALA A  75     156.480 218.135 245.063  1.00  0.00           O  
ATOM    870  CB  ALA A  75     155.406 218.540 242.071  1.00  0.00           C  
ATOM    871  H   ALA A  75     153.223 219.640 242.579  1.00  0.00           H  
ATOM    872  HA  ALA A  75     154.529 217.408 243.631  1.00  0.00           H  
ATOM    873  HB1 ALA A  75     156.380 218.049 242.062  1.00  0.00           H  
ATOM    874  HB2 ALA A  75     154.787 218.057 241.314  1.00  0.00           H  
ATOM    875  HB3 ALA A  75     155.558 219.575 241.761  1.00  0.00           H  
ATOM    876  N   LEU A  76     155.683 220.253 244.885  1.00  0.00           N  
ATOM    877  CA  LEU A  76     156.401 220.804 246.033  1.00  0.00           C  
ATOM    878  C   LEU A  76     155.981 220.063 247.297  1.00  0.00           C  
ATOM    879  O   LEU A  76     156.785 219.275 247.781  1.00  0.00           O  
ATOM    880  CB  LEU A  76     156.237 222.330 246.203  1.00  0.00           C  
ATOM    881  CG  LEU A  76     156.793 223.206 245.064  1.00  0.00           C  
ATOM    882  CD1 LEU A  76     156.660 224.696 245.411  1.00  0.00           C  
ATOM    883  CD2 LEU A  76     158.246 222.866 244.702  1.00  0.00           C  
ATOM    884  H   LEU A  76     155.061 220.869 244.378  1.00  0.00           H  
ATOM    885  HA  LEU A  76     157.460 220.587 245.888  1.00  0.00           H  
ATOM    886  HB2 LEU A  76     155.196 222.584 246.381  1.00  0.00           H  
ATOM    887  HB3 LEU A  76     156.751 222.620 247.121  1.00  0.00           H  
ATOM    888  HG  LEU A  76     156.205 223.043 244.175  1.00  0.00           H  
ATOM    889 HD11 LEU A  76     156.906 225.322 244.553  1.00  0.00           H  
ATOM    890 HD12 LEU A  76     155.654 224.959 245.733  1.00  0.00           H  
ATOM    891 HD13 LEU A  76     157.335 224.967 246.223  1.00  0.00           H  
ATOM    892 HD21 LEU A  76     158.643 223.570 243.971  1.00  0.00           H  
ATOM    893 HD22 LEU A  76     158.893 222.902 245.579  1.00  0.00           H  
ATOM    894 HD23 LEU A  76     158.331 221.874 244.259  1.00  0.00           H  
ATOM    895  N   SER A  77     154.720 220.215 247.735  1.00  0.00           N  
ATOM    896  CA  SER A  77     154.095 219.534 248.875  1.00  0.00           C  
ATOM    897  C   SER A  77     154.203 218.012 248.871  1.00  0.00           C  
ATOM    898  O   SER A  77     154.328 217.412 249.937  1.00  0.00           O  
ATOM    899  CB  SER A  77     152.640 220.003 249.016  1.00  0.00           C  
ATOM    900  OG  SER A  77     152.592 221.405 249.191  1.00  0.00           O  
ATOM    901  H   SER A  77     154.125 220.861 247.232  1.00  0.00           H  
ATOM    902  HA  SER A  77     154.630 219.776 249.776  1.00  0.00           H  
ATOM    903  HB2 SER A  77     152.058 219.741 248.132  1.00  0.00           H  
ATOM    904  HB3 SER A  77     152.161 219.525 249.872  1.00  0.00           H  
ATOM    905  HG  SER A  77     153.208 221.637 249.875  1.00  0.00           H  
ATOM    906  N   VAL A  78     154.228 217.399 247.679  1.00  0.00           N  
ATOM    907  CA  VAL A  78     154.496 215.980 247.471  1.00  0.00           C  
ATOM    908  C   VAL A  78     155.896 215.636 247.999  1.00  0.00           C  
ATOM    909  O   VAL A  78     155.993 214.770 248.861  1.00  0.00           O  
ATOM    910  CB  VAL A  78     154.289 215.608 245.985  1.00  0.00           C  
ATOM    911  CG1 VAL A  78     154.723 214.191 245.573  1.00  0.00           C  
ATOM    912  CG2 VAL A  78     152.823 215.788 245.551  1.00  0.00           C  
ATOM    913  H   VAL A  78     154.096 217.969 246.854  1.00  0.00           H  
ATOM    914  HA  VAL A  78     153.756 215.429 248.045  1.00  0.00           H  
ATOM    915  HB  VAL A  78     154.905 216.289 245.414  1.00  0.00           H  
ATOM    916 HG11 VAL A  78     154.834 214.151 244.491  1.00  0.00           H  
ATOM    917 HG12 VAL A  78     155.666 213.861 246.007  1.00  0.00           H  
ATOM    918 HG13 VAL A  78     153.957 213.452 245.775  1.00  0.00           H  
ATOM    919 HG21 VAL A  78     152.742 215.993 244.484  1.00  0.00           H  
ATOM    920 HG22 VAL A  78     152.236 214.891 245.753  1.00  0.00           H  
ATOM    921 HG23 VAL A  78     152.307 216.574 246.094  1.00  0.00           H  
ATOM    922  N   CYS A  79     156.958 216.349 247.573  1.00  0.00           N  
ATOM    923  CA  CYS A  79     158.282 216.243 248.191  1.00  0.00           C  
ATOM    924  C   CYS A  79     158.244 216.471 249.710  1.00  0.00           C  
ATOM    925  O   CYS A  79     158.649 215.574 250.450  1.00  0.00           O  
ATOM    926  CB  CYS A  79     159.357 217.110 247.503  1.00  0.00           C  
ATOM    927  SG  CYS A  79     160.924 217.253 248.434  1.00  0.00           S  
ATOM    928  H   CYS A  79     156.813 217.075 246.884  1.00  0.00           H  
ATOM    929  HA  CYS A  79     158.583 215.220 248.018  1.00  0.00           H  
ATOM    930  HB2 CYS A  79     159.581 216.685 246.524  1.00  0.00           H  
ATOM    931  HB3 CYS A  79     158.991 218.119 247.319  1.00  0.00           H  
ATOM    932  N   GLU A  80     157.738 217.642 250.148  1.00  0.00           N  
ATOM    933  CA  GLU A  80     157.687 218.091 251.546  1.00  0.00           C  
ATOM    934  C   GLU A  80     157.180 217.013 252.502  1.00  0.00           C  
ATOM    935  O   GLU A  80     157.904 216.622 253.410  1.00  0.00           O  
ATOM    936  CB  GLU A  80     156.879 219.401 251.747  1.00  0.00           C  
ATOM    937  CG  GLU A  80     157.183 220.514 250.740  1.00  0.00           C  
ATOM    938  CD  GLU A  80     156.362 221.797 250.886  1.00  0.00           C  
ATOM    939  OE1 GLU A  80     157.004 222.818 251.195  1.00  0.00           O  
ATOM    940  OE2 GLU A  80     155.134 221.783 250.651  1.00  0.00           O1-
ATOM    941  H   GLU A  80     157.394 218.291 249.452  1.00  0.00           H  
ATOM    942  HA  GLU A  80     158.722 218.306 251.818  1.00  0.00           H  
ATOM    943  HB2 GLU A  80     155.809 219.187 251.715  1.00  0.00           H  
ATOM    944  HB3 GLU A  80     157.069 219.779 252.753  1.00  0.00           H  
ATOM    945  HG2 GLU A  80     158.248 220.748 250.736  1.00  0.00           H  
ATOM    946  HG3 GLU A  80     156.955 220.158 249.774  1.00  0.00           H  
ATOM    947  N   ASP A  81     155.965 216.508 252.256  1.00  0.00           N  
ATOM    948  CA  ASP A  81     155.298 215.536 253.110  1.00  0.00           C  
ATOM    949  C   ASP A  81     155.754 214.110 252.812  1.00  0.00           C  
ATOM    950  O   ASP A  81     156.233 213.432 253.717  1.00  0.00           O  
ATOM    951  CB  ASP A  81     153.772 215.608 252.895  1.00  0.00           C  
ATOM    952  CG  ASP A  81     153.185 216.959 253.295  1.00  0.00           C  
ATOM    953  OD1 ASP A  81     153.489 217.399 254.425  1.00  0.00           O  
ATOM    954  OD2 ASP A  81     152.438 217.524 252.468  1.00  0.00           O1-
ATOM    955  H   ASP A  81     155.442 216.871 251.469  1.00  0.00           H  
ATOM    956  HA  ASP A  81     155.520 215.755 254.158  1.00  0.00           H  
ATOM    957  HB2 ASP A  81     153.522 215.424 251.849  1.00  0.00           H  
ATOM    958  HB3 ASP A  81     153.265 214.839 253.479  1.00  0.00           H  
ATOM    959  N   LEU A  82     155.595 213.626 251.572  1.00  0.00           N  
ATOM    960  CA  LEU A  82     155.745 212.204 251.273  1.00  0.00           C  
ATOM    961  C   LEU A  82     157.187 211.740 251.452  1.00  0.00           C  
ATOM    962  O   LEU A  82     157.385 210.646 251.954  1.00  0.00           O  
ATOM    963  CB  LEU A  82     155.303 211.857 249.844  1.00  0.00           C  
ATOM    964  CG  LEU A  82     153.788 211.911 249.565  1.00  0.00           C  
ATOM    965  CD1 LEU A  82     153.089 213.229 249.937  1.00  0.00           C  
ATOM    966  CD2 LEU A  82     153.569 211.615 248.091  1.00  0.00           C  
ATOM    967  H   LEU A  82     155.249 214.232 250.841  1.00  0.00           H  
ATOM    968  HA  LEU A  82     155.122 211.639 251.970  1.00  0.00           H  
ATOM    969  HB2 LEU A  82     155.860 212.432 249.111  1.00  0.00           H  
ATOM    970  HB3 LEU A  82     155.607 210.827 249.645  1.00  0.00           H  
ATOM    971  HG  LEU A  82     153.314 211.111 250.136  1.00  0.00           H  
ATOM    972 HD11 LEU A  82     152.113 213.316 249.461  1.00  0.00           H  
ATOM    973 HD12 LEU A  82     152.918 213.279 251.012  1.00  0.00           H  
ATOM    974 HD13 LEU A  82     153.675 214.097 249.665  1.00  0.00           H  
ATOM    975 HD21 LEU A  82     152.535 211.354 247.863  1.00  0.00           H  
ATOM    976 HD22 LEU A  82     153.828 212.503 247.536  1.00  0.00           H  
ATOM    977 HD23 LEU A  82     154.229 210.827 247.748  1.00  0.00           H  
ATOM    978  N   ILE A  83     158.192 212.557 251.118  1.00  0.00           N  
ATOM    979  CA  ILE A  83     159.587 212.148 251.261  1.00  0.00           C  
ATOM    980  C   ILE A  83     160.054 212.335 252.716  1.00  0.00           C  
ATOM    981  O   ILE A  83     160.917 211.578 253.151  1.00  0.00           O  
ATOM    982  CB  ILE A  83     160.487 212.885 250.239  1.00  0.00           C  
ATOM    983  CG1 ILE A  83     159.822 212.891 248.847  1.00  0.00           C  
ATOM    984  CG2 ILE A  83     161.865 212.201 250.144  1.00  0.00           C  
ATOM    985  CD1 ILE A  83     160.643 213.545 247.742  1.00  0.00           C  
ATOM    986  H   ILE A  83     157.992 213.474 250.741  1.00  0.00           H  
ATOM    987  HA  ILE A  83     159.663 211.085 251.039  1.00  0.00           H  
ATOM    988  HB  ILE A  83     160.634 213.917 250.559  1.00  0.00           H  
ATOM    989 HG12 ILE A  83     159.597 211.877 248.559  1.00  0.00           H  
ATOM    990 HG13 ILE A  83     158.851 213.373 248.888  1.00  0.00           H  
ATOM    991 HG21 ILE A  83     162.533 212.707 249.451  1.00  0.00           H  
ATOM    992 HG22 ILE A  83     162.372 212.192 251.101  1.00  0.00           H  
ATOM    993 HG23 ILE A  83     161.773 211.166 249.814  1.00  0.00           H  
ATOM    994 HD11 ILE A  83     160.048 213.687 246.839  1.00  0.00           H  
ATOM    995 HD12 ILE A  83     160.979 214.515 248.088  1.00  0.00           H  
ATOM    996 HD13 ILE A  83     161.514 212.951 247.467  1.00  0.00           H  
ATOM    997  N   SER A  84     159.432 213.237 253.503  1.00  0.00           N  
ATOM    998  CA  SER A  84     159.667 213.352 254.951  1.00  0.00           C  
ATOM    999  C   SER A  84     159.174 212.156 255.769  1.00  0.00           C  
ATOM   1000  O   SER A  84     159.645 211.974 256.891  1.00  0.00           O  
ATOM   1001  CB  SER A  84     159.091 214.666 255.502  1.00  0.00           C  
ATOM   1002  OG  SER A  84     157.683 214.674 255.595  1.00  0.00           O  
ATOM   1003  H   SER A  84     158.715 213.821 253.096  1.00  0.00           H  
ATOM   1004  HA  SER A  84     160.736 213.376 255.132  1.00  0.00           H  
ATOM   1005  HB2 SER A  84     159.475 214.832 256.509  1.00  0.00           H  
ATOM   1006  HB3 SER A  84     159.452 215.507 254.915  1.00  0.00           H  
ATOM   1007  HG  SER A  84     157.312 214.470 254.747  1.00  0.00           H  
ATOM   1008  N   SER A  85     158.301 211.305 255.207  1.00  0.00           N  
ATOM   1009  CA  SER A  85     157.921 210.044 255.833  1.00  0.00           C  
ATOM   1010  C   SER A  85     159.103 209.059 255.899  1.00  0.00           C  
ATOM   1011  O   SER A  85     159.108 208.191 256.769  1.00  0.00           O  
ATOM   1012  CB  SER A  85     156.741 209.434 255.061  1.00  0.00           C  
ATOM   1013  OG  SER A  85     157.167 208.871 253.849  1.00  0.00           O  
ATOM   1014  H   SER A  85     157.941 211.511 254.286  1.00  0.00           H  
ATOM   1015  HA  SER A  85     157.589 210.257 256.851  1.00  0.00           H  
ATOM   1016  HB2 SER A  85     156.280 208.643 255.654  1.00  0.00           H  
ATOM   1017  HB3 SER A  85     155.964 210.175 254.868  1.00  0.00           H  
ATOM   1018  HG  SER A  85     157.348 209.568 253.229  1.00  0.00           H  
ATOM   1019  N   GLN A  86     160.069 209.175 254.964  1.00  0.00           N  
ATOM   1020  CA  GLN A  86     161.248 208.324 254.799  1.00  0.00           C  
ATOM   1021  C   GLN A  86     160.916 206.902 254.340  1.00  0.00           C  
ATOM   1022  O   GLN A  86     161.835 206.154 254.056  1.00  0.00           O  
ATOM   1023  CB  GLN A  86     162.134 208.298 256.062  1.00  0.00           C  
ATOM   1024  CG  GLN A  86     162.855 209.624 256.291  1.00  0.00           C  
ATOM   1025  CD  GLN A  86     163.821 209.571 257.467  1.00  0.00           C  
ATOM   1026  NE2 GLN A  86     163.335 209.217 258.657  1.00  0.00           N  
ATOM   1027  OE1 GLN A  86     165.010 209.827 257.292  1.00  0.00           O  
ATOM   1028  H   GLN A  86     159.974 209.928 254.297  1.00  0.00           H  
ATOM   1029  HA  GLN A  86     161.824 208.765 253.984  1.00  0.00           H  
ATOM   1030  HB2 GLN A  86     161.568 208.006 256.945  1.00  0.00           H  
ATOM   1031  HB3 GLN A  86     162.901 207.529 255.951  1.00  0.00           H  
ATOM   1032  HG2 GLN A  86     163.447 209.824 255.402  1.00  0.00           H  
ATOM   1033  HG3 GLN A  86     162.153 210.447 256.425  1.00  0.00           H  
ATOM   1034 HE21 GLN A  86     162.353 209.004 258.756  1.00  0.00           H  
ATOM   1035 HE22 GLN A  86     163.954 209.157 259.452  1.00  0.00           H  
ATOM   1036  N   VAL A  87     159.630 206.534 254.292  1.00  0.00           N  
ATOM   1037  CA  VAL A  87     159.049 205.283 253.833  1.00  0.00           C  
ATOM   1038  C   VAL A  87     157.651 205.648 253.375  1.00  0.00           C  
ATOM   1039  O   VAL A  87     156.872 206.143 254.181  1.00  0.00           O  
ATOM   1040  CB  VAL A  87     159.000 204.189 254.932  1.00  0.00           C  
ATOM   1041  CG1 VAL A  87     158.317 202.903 254.421  1.00  0.00           C  
ATOM   1042  CG2 VAL A  87     160.381 203.852 255.487  1.00  0.00           C  
ATOM   1043  H   VAL A  87     158.958 207.234 254.573  1.00  0.00           H  
ATOM   1044  HA  VAL A  87     159.625 204.920 252.979  1.00  0.00           H  
ATOM   1045  HB  VAL A  87     158.406 204.555 255.771  1.00  0.00           H  
ATOM   1046 HG11 VAL A  87     158.326 202.126 255.187  1.00  0.00           H  
ATOM   1047 HG12 VAL A  87     157.272 203.061 254.154  1.00  0.00           H  
ATOM   1048 HG13 VAL A  87     158.832 202.505 253.546  1.00  0.00           H  
ATOM   1049 HG21 VAL A  87     160.369 202.950 256.099  1.00  0.00           H  
ATOM   1050 HG22 VAL A  87     161.065 203.699 254.658  1.00  0.00           H  
ATOM   1051 HG23 VAL A  87     160.776 204.655 256.109  1.00  0.00           H  
ATOM   1052  N   TYR A  88     157.322 205.388 252.110  1.00  0.00           N  
ATOM   1053  CA  TYR A  88     156.021 205.704 251.550  1.00  0.00           C  
ATOM   1054  C   TYR A  88     155.722 204.814 250.355  1.00  0.00           C  
ATOM   1055  O   TYR A  88     156.511 204.766 249.412  1.00  0.00           O  
ATOM   1056  CB  TYR A  88     155.881 207.198 251.246  1.00  0.00           C  
ATOM   1057  CG  TYR A  88     156.900 207.758 250.280  1.00  0.00           C  
ATOM   1058  CD1 TYR A  88     158.195 208.113 250.713  1.00  0.00           C  
ATOM   1059  CD2 TYR A  88     156.536 207.944 248.935  1.00  0.00           C  
ATOM   1060  CE1 TYR A  88     159.082 208.738 249.823  1.00  0.00           C  
ATOM   1061  CE2 TYR A  88     157.405 208.598 248.055  1.00  0.00           C  
ATOM   1062  CZ  TYR A  88     158.667 209.020 248.512  1.00  0.00           C  
ATOM   1063  OH  TYR A  88     159.498 209.713 247.693  1.00  0.00           O  
ATOM   1064  H   TYR A  88     158.006 204.975 251.493  1.00  0.00           H  
ATOM   1065  HA  TYR A  88     155.270 205.507 252.302  1.00  0.00           H  
ATOM   1066  HB2 TYR A  88     154.885 207.385 250.851  1.00  0.00           H  
ATOM   1067  HB3 TYR A  88     155.893 207.772 252.163  1.00  0.00           H  
ATOM   1068  HD1 TYR A  88     158.498 207.951 251.736  1.00  0.00           H  
ATOM   1069  HD2 TYR A  88     155.577 207.623 248.574  1.00  0.00           H  
ATOM   1070  HE1 TYR A  88     160.066 209.030 250.160  1.00  0.00           H  
ATOM   1071  HE2 TYR A  88     157.074 208.796 247.048  1.00  0.00           H  
ATOM   1072  HH  TYR A  88     159.153 209.826 246.821  1.00  0.00           H  
ATOM   1073  N   ALA A  89     154.550 204.172 250.369  1.00  0.00           N  
ATOM   1074  CA  ALA A  89     153.894 203.675 249.167  1.00  0.00           C  
ATOM   1075  C   ALA A  89     152.679 204.575 248.970  1.00  0.00           C  
ATOM   1076  O   ALA A  89     151.911 204.785 249.907  1.00  0.00           O  
ATOM   1077  CB  ALA A  89     153.460 202.220 249.367  1.00  0.00           C  
ATOM   1078  H   ALA A  89     153.981 204.234 251.203  1.00  0.00           H  
ATOM   1079  HA  ALA A  89     154.544 203.733 248.291  1.00  0.00           H  
ATOM   1080  HB1 ALA A  89     152.994 201.825 248.464  1.00  0.00           H  
ATOM   1081  HB2 ALA A  89     154.318 201.586 249.594  1.00  0.00           H  
ATOM   1082  HB3 ALA A  89     152.746 202.113 250.177  1.00  0.00           H  
ATOM   1083  N   ILE A  90     152.534 205.152 247.771  1.00  0.00           N  
ATOM   1084  CA  ILE A  90     151.606 206.251 247.530  1.00  0.00           C  
ATOM   1085  C   ILE A  90     150.581 205.933 246.456  1.00  0.00           C  
ATOM   1086  O   ILE A  90     150.812 205.073 245.612  1.00  0.00           O  
ATOM   1087  CB  ILE A  90     152.336 207.591 247.323  1.00  0.00           C  
ATOM   1088  CG1 ILE A  90     153.372 207.513 246.192  1.00  0.00           C  
ATOM   1089  CG2 ILE A  90     152.965 208.058 248.634  1.00  0.00           C  
ATOM   1090  CD1 ILE A  90     153.559 208.838 245.451  1.00  0.00           C  
ATOM   1091  H   ILE A  90     153.173 204.908 247.027  1.00  0.00           H  
ATOM   1092  HA  ILE A  90     151.031 206.363 248.421  1.00  0.00           H  
ATOM   1093  HB  ILE A  90     151.588 208.338 247.048  1.00  0.00           H  
ATOM   1094 HG12 ILE A  90     154.330 207.155 246.570  1.00  0.00           H  
ATOM   1095 HG13 ILE A  90     153.059 206.765 245.471  1.00  0.00           H  
ATOM   1096 HG21 ILE A  90     153.612 208.917 248.504  1.00  0.00           H  
ATOM   1097 HG22 ILE A  90     152.188 208.335 249.327  1.00  0.00           H  
ATOM   1098 HG23 ILE A  90     153.544 207.268 249.102  1.00  0.00           H  
ATOM   1099 HD11 ILE A  90     154.188 208.698 244.574  1.00  0.00           H  
ATOM   1100 HD12 ILE A  90     152.607 209.247 245.111  1.00  0.00           H  
ATOM   1101 HD13 ILE A  90     154.048 209.580 246.071  1.00  0.00           H  
ATOM   1102  N   LEU A  91     149.433 206.621 246.519  1.00  0.00           N  
ATOM   1103  CA  LEU A  91     148.311 206.438 245.614  1.00  0.00           C  
ATOM   1104  C   LEU A  91     147.693 207.759 245.172  1.00  0.00           C  
ATOM   1105  O   LEU A  91     147.950 208.813 245.744  1.00  0.00           O  
ATOM   1106  CB  LEU A  91     147.282 205.412 246.149  1.00  0.00           C  
ATOM   1107  CG  LEU A  91     147.741 203.943 246.064  1.00  0.00           C  
ATOM   1108  CD1 LEU A  91     148.390 203.422 247.354  1.00  0.00           C  
ATOM   1109  CD2 LEU A  91     146.593 203.011 245.660  1.00  0.00           C  
ATOM   1110  H   LEU A  91     149.318 207.295 247.264  1.00  0.00           H  
ATOM   1111  HA  LEU A  91     148.748 206.066 244.694  1.00  0.00           H  
ATOM   1112  HB2 LEU A  91     146.986 205.660 247.168  1.00  0.00           H  
ATOM   1113  HB3 LEU A  91     146.368 205.508 245.561  1.00  0.00           H  
ATOM   1114  HG  LEU A  91     148.490 203.897 245.285  1.00  0.00           H  
ATOM   1115 HD11 LEU A  91     148.829 202.436 247.199  1.00  0.00           H  
ATOM   1116 HD12 LEU A  91     149.175 204.069 247.735  1.00  0.00           H  
ATOM   1117 HD13 LEU A  91     147.650 203.330 248.149  1.00  0.00           H  
ATOM   1118 HD21 LEU A  91     146.920 201.971 245.670  1.00  0.00           H  
ATOM   1119 HD22 LEU A  91     145.738 203.101 246.331  1.00  0.00           H  
ATOM   1120 HD23 LEU A  91     146.263 203.225 244.646  1.00  0.00           H  
ATOM   1121  N   VAL A  92     146.893 207.701 244.105  1.00  0.00           N  
ATOM   1122  CA  VAL A  92     146.304 208.867 243.470  1.00  0.00           C  
ATOM   1123  C   VAL A  92     145.031 208.476 242.734  1.00  0.00           C  
ATOM   1124  O   VAL A  92     145.050 207.544 241.949  1.00  0.00           O  
ATOM   1125  CB  VAL A  92     147.350 209.617 242.598  1.00  0.00           C  
ATOM   1126  CG1 VAL A  92     148.136 208.722 241.625  1.00  0.00           C  
ATOM   1127  CG2 VAL A  92     146.738 210.789 241.811  1.00  0.00           C  
ATOM   1128  H   VAL A  92     146.740 206.805 243.662  1.00  0.00           H  
ATOM   1129  HA  VAL A  92     145.999 209.549 244.262  1.00  0.00           H  
ATOM   1130  HB  VAL A  92     148.092 210.032 243.277  1.00  0.00           H  
ATOM   1131 HG11 VAL A  92     148.985 209.268 241.212  1.00  0.00           H  
ATOM   1132 HG12 VAL A  92     148.539 207.827 242.098  1.00  0.00           H  
ATOM   1133 HG13 VAL A  92     147.519 208.426 240.780  1.00  0.00           H  
ATOM   1134 HG21 VAL A  92     147.514 211.463 241.447  1.00  0.00           H  
ATOM   1135 HG22 VAL A  92     146.179 210.440 240.942  1.00  0.00           H  
ATOM   1136 HG23 VAL A  92     146.047 211.368 242.416  1.00  0.00           H  
ATOM   1137  N   SER A  93     143.949 209.231 242.930  1.00  0.00           N  
ATOM   1138  CA  SER A  93     142.785 209.230 242.053  1.00  0.00           C  
ATOM   1139  C   SER A  93     142.776 210.566 241.297  1.00  0.00           C  
ATOM   1140  O   SER A  93     143.570 211.467 241.578  1.00  0.00           O  
ATOM   1141  CB  SER A  93     141.522 209.045 242.916  1.00  0.00           C  
ATOM   1142  OG  SER A  93     140.340 209.048 242.145  1.00  0.00           O  
ATOM   1143  H   SER A  93     144.019 209.994 243.590  1.00  0.00           H  
ATOM   1144  HA  SER A  93     142.829 208.422 241.326  1.00  0.00           H  
ATOM   1145  HB2 SER A  93     141.573 208.101 243.461  1.00  0.00           H  
ATOM   1146  HB3 SER A  93     141.446 209.839 243.661  1.00  0.00           H  
ATOM   1147  HG  SER A  93     139.592 208.953 242.718  1.00  0.00           H  
ATOM   1148  N   HIS A  94     141.878 210.703 240.320  1.00  0.00           N  
ATOM   1149  CA  HIS A  94     141.721 211.924 239.562  1.00  0.00           C  
ATOM   1150  C   HIS A  94     140.723 212.834 240.315  1.00  0.00           C  
ATOM   1151  O   HIS A  94     139.680 212.369 240.784  1.00  0.00           O  
ATOM   1152  CB  HIS A  94     141.248 211.597 238.123  1.00  0.00           C  
ATOM   1153  CG  HIS A  94     139.765 211.543 237.854  1.00  0.00           C  
ATOM   1154  CD2 HIS A  94     138.976 212.261 236.986  1.00  0.00           C  
ATOM   1155  ND1 HIS A  94     138.899 210.703 238.529  1.00  0.00           N  
ATOM   1156  CE1 HIS A  94     137.667 210.965 238.099  1.00  0.00           C  
ATOM   1157  NE2 HIS A  94     137.638 211.897 237.156  1.00  0.00           N  
ATOM   1158  H   HIS A  94     141.232 209.945 240.133  1.00  0.00           H  
ATOM   1159  HA  HIS A  94     142.712 212.361 239.457  1.00  0.00           H  
ATOM   1160  HB2 HIS A  94     141.646 212.365 237.459  1.00  0.00           H  
ATOM   1161  HB3 HIS A  94     141.698 210.663 237.780  1.00  0.00           H  
ATOM   1162  HD1 HIS A  94     139.164 210.011 239.219  1.00  0.00           H  
ATOM   1163  HD2 HIS A  94     139.259 213.031 236.284  1.00  0.00           H  
ATOM   1164  HE1 HIS A  94     136.786 210.460 238.469  1.00  0.00           H  
ATOM   1165  N   PRO A  95     141.003 214.146 240.394  1.00  0.00           N  
ATOM   1166  CA  PRO A  95     140.019 215.164 240.786  1.00  0.00           C  
ATOM   1167  C   PRO A  95     138.937 215.335 239.701  1.00  0.00           C  
ATOM   1168  O   PRO A  95     139.071 214.762 238.619  1.00  0.00           O  
ATOM   1169  CB  PRO A  95     140.855 216.433 240.997  1.00  0.00           C  
ATOM   1170  CG  PRO A  95     142.128 216.220 240.215  1.00  0.00           C  
ATOM   1171  CD  PRO A  95     142.305 214.726 240.077  1.00  0.00           C  
ATOM   1172  HA  PRO A  95     139.527 214.881 241.714  1.00  0.00           H  
ATOM   1173  HB2 PRO A  95     140.386 217.358 240.669  1.00  0.00           H  
ATOM   1174  HB3 PRO A  95     141.088 216.540 242.057  1.00  0.00           H  
ATOM   1175  HG2 PRO A  95     142.071 216.648 239.233  1.00  0.00           H  
ATOM   1176  HG3 PRO A  95     142.955 216.715 240.691  1.00  0.00           H  
ATOM   1177  HD2 PRO A  95     142.625 214.495 239.060  1.00  0.00           H  
ATOM   1178  HD3 PRO A  95     143.058 214.358 240.776  1.00  0.00           H  
ATOM   1179  N   PRO A  96     137.874 216.137 239.933  1.00  0.00           N  
ATOM   1180  CA  PRO A  96     136.786 216.312 238.960  1.00  0.00           C  
ATOM   1181  C   PRO A  96     137.177 217.041 237.670  1.00  0.00           C  
ATOM   1182  O   PRO A  96     136.355 217.101 236.759  1.00  0.00           O  
ATOM   1183  CB  PRO A  96     135.693 217.073 239.717  1.00  0.00           C  
ATOM   1184  CG  PRO A  96     136.449 217.852 240.773  1.00  0.00           C  
ATOM   1185  CD  PRO A  96     137.622 216.946 241.127  1.00  0.00           C  
ATOM   1186  HA  PRO A  96     136.402 215.331 238.673  1.00  0.00           H  
ATOM   1187  HB2 PRO A  96     135.072 217.714 239.089  1.00  0.00           H  
ATOM   1188  HB3 PRO A  96     135.027 216.358 240.203  1.00  0.00           H  
ATOM   1189  HG2 PRO A  96     136.822 218.781 240.340  1.00  0.00           H  
ATOM   1190  HG3 PRO A  96     135.835 218.108 241.637  1.00  0.00           H  
ATOM   1191  HD2 PRO A  96     138.461 217.533 241.489  1.00  0.00           H  
ATOM   1192  HD3 PRO A  96     137.311 216.270 241.917  1.00  0.00           H  
ATOM   1193  N   THR A  97     138.415 217.551 237.571  1.00  0.00           N  
ATOM   1194  CA  THR A  97     139.005 218.117 236.365  1.00  0.00           C  
ATOM   1195  C   THR A  97     138.982 217.098 235.210  1.00  0.00           C  
ATOM   1196  O   THR A  97     139.676 216.080 235.283  1.00  0.00           O  
ATOM   1197  CB  THR A  97     140.441 218.590 236.646  1.00  0.00           C  
ATOM   1198  CG2 THR A  97     140.539 219.942 237.354  1.00  0.00           C  
ATOM   1199  OG1 THR A  97     141.108 217.614 237.398  1.00  0.00           O  
ATOM   1200  H   THR A  97     139.037 217.445 238.360  1.00  0.00           H  
ATOM   1201  HA  THR A  97     138.424 219.007 236.131  1.00  0.00           H  
ATOM   1202  HB  THR A  97     140.967 218.679 235.699  1.00  0.00           H  
ATOM   1203  HG1 THR A  97     141.024 216.787 236.945  1.00  0.00           H  
ATOM   1204 HG21 THR A  97     141.580 220.228 237.509  1.00  0.00           H  
ATOM   1205 HG22 THR A  97     140.065 220.728 236.767  1.00  0.00           H  
ATOM   1206 HG23 THR A  97     140.052 219.913 238.329  1.00  0.00           H  
ATOM   1207  N   PRO A  98     138.215 217.373 234.133  1.00  0.00           N  
ATOM   1208  CA  PRO A  98     138.131 216.501 232.960  1.00  0.00           C  
ATOM   1209  C   PRO A  98     139.315 216.720 232.000  1.00  0.00           C  
ATOM   1210  O   PRO A  98     139.234 216.323 230.839  1.00  0.00           O  
ATOM   1211  CB  PRO A  98     136.802 216.899 232.307  1.00  0.00           C  
ATOM   1212  CG  PRO A  98     136.693 218.386 232.590  1.00  0.00           C  
ATOM   1213  CD  PRO A  98     137.338 218.540 233.964  1.00  0.00           C  
ATOM   1214  HA  PRO A  98     138.104 215.448 233.246  1.00  0.00           H  
ATOM   1215  HB2 PRO A  98     136.729 216.666 231.244  1.00  0.00           H  
ATOM   1216  HB3 PRO A  98     135.985 216.375 232.805  1.00  0.00           H  
ATOM   1217  HG2 PRO A  98     137.265 218.944 231.847  1.00  0.00           H  
ATOM   1218  HG3 PRO A  98     135.665 218.750 232.563  1.00  0.00           H  
ATOM   1219  HD2 PRO A  98     137.900 219.473 234.013  1.00  0.00           H  
ATOM   1220  HD3 PRO A  98     136.567 218.561 234.733  1.00  0.00           H  
ATOM   1221  N   ASN A  99     140.420 217.324 232.482  1.00  0.00           N  
ATOM   1222  CA  ASN A  99     141.682 217.494 231.765  1.00  0.00           C  
ATOM   1223  C   ASN A  99     142.251 216.145 231.325  1.00  0.00           C  
ATOM   1224  O   ASN A  99     142.813 216.068 230.238  1.00  0.00           O  
ATOM   1225  CB  ASN A  99     142.724 218.228 232.638  1.00  0.00           C  
ATOM   1226  CG  ASN A  99     142.281 219.599 233.154  1.00  0.00           C  
ATOM   1227  ND2 ASN A  99     141.627 220.402 232.314  1.00  0.00           N  
ATOM   1228  OD1 ASN A  99     142.557 219.944 234.301  1.00  0.00           O  
ATOM   1229  H   ASN A  99     140.402 217.626 233.445  1.00  0.00           H  
ATOM   1230  HA  ASN A  99     141.484 218.079 230.865  1.00  0.00           H  
ATOM   1231  HB2 ASN A  99     142.983 217.606 233.494  1.00  0.00           H  
ATOM   1232  HB3 ASN A  99     143.649 218.369 232.076  1.00  0.00           H  
ATOM   1233 HD21 ASN A  99     141.428 220.100 231.371  1.00  0.00           H  
ATOM   1234 HD22 ASN A  99     141.338 221.318 232.625  1.00  0.00           H  
ATOM   1235  N   ASP A 100     142.069 215.104 232.162  1.00  0.00           N  
ATOM   1236  CA  ASP A 100     142.130 213.668 231.861  1.00  0.00           C  
ATOM   1237  C   ASP A 100     143.542 213.151 231.540  1.00  0.00           C  
ATOM   1238  O   ASP A 100     143.725 211.945 231.389  1.00  0.00           O  
ATOM   1239  CB  ASP A 100     141.053 213.268 230.807  1.00  0.00           C  
ATOM   1240  CG  ASP A 100     141.531 213.080 229.359  1.00  0.00           C  
ATOM   1241  OD1 ASP A 100     141.803 211.912 229.015  1.00  0.00           O  
ATOM   1242  OD2 ASP A 100     141.624 214.085 228.624  1.00  0.00           O1-
ATOM   1243  H   ASP A 100     141.634 215.327 233.046  1.00  0.00           H  
ATOM   1244  HA  ASP A 100     141.849 213.187 232.798  1.00  0.00           H  
ATOM   1245  HB2 ASP A 100     140.620 212.316 231.118  1.00  0.00           H  
ATOM   1246  HB3 ASP A 100     140.217 213.963 230.814  1.00  0.00           H  
ATOM   1247  N   HIS A 101     144.520 214.053 231.413  1.00  0.00           N  
ATOM   1248  CA  HIS A 101     145.834 213.777 230.870  1.00  0.00           C  
ATOM   1249  C   HIS A 101     146.946 214.408 231.678  1.00  0.00           C  
ATOM   1250  O   HIS A 101     148.041 213.869 231.614  1.00  0.00           O  
ATOM   1251  CB  HIS A 101     145.900 214.209 229.393  1.00  0.00           C  
ATOM   1252  CG  HIS A 101     146.154 213.081 228.439  1.00  0.00           C  
ATOM   1253  CD2 HIS A 101     145.302 212.424 227.583  1.00  0.00           C  
ATOM   1254  ND1 HIS A 101     147.395 212.489 228.275  1.00  0.00           N  
ATOM   1255  CE1 HIS A 101     147.254 211.564 227.323  1.00  0.00           C  
ATOM   1256  NE2 HIS A 101     146.020 211.474 226.861  1.00  0.00           N  
ATOM   1257  H   HIS A 101     144.260 215.022 231.518  1.00  0.00           H  
ATOM   1258  HA  HIS A 101     146.022 212.702 230.927  1.00  0.00           H  
ATOM   1259  HB2 HIS A 101     144.967 214.686 229.091  1.00  0.00           H  
ATOM   1260  HB3 HIS A 101     146.668 214.966 229.222  1.00  0.00           H  
ATOM   1261  HD1 HIS A 101     148.251 212.744 228.750  1.00  0.00           H  
ATOM   1262  HD2 HIS A 101     144.246 212.580 227.413  1.00  0.00           H  
ATOM   1263  HE1 HIS A 101     148.058 210.966 226.932  1.00  0.00           H  
ATOM   1264  N   PHE A 102     146.698 215.531 232.372  1.00  0.00           N  
ATOM   1265  CA  PHE A 102     147.730 216.299 233.067  1.00  0.00           C  
ATOM   1266  C   PHE A 102     147.620 216.158 234.581  1.00  0.00           C  
ATOM   1267  O   PHE A 102     148.647 216.140 235.250  1.00  0.00           O  
ATOM   1268  CB  PHE A 102     147.589 217.788 232.718  1.00  0.00           C  
ATOM   1269  CG  PHE A 102     147.881 218.088 231.263  1.00  0.00           C  
ATOM   1270  CD1 PHE A 102     146.817 218.179 230.344  1.00  0.00           C  
ATOM   1271  CD2 PHE A 102     149.211 218.253 230.820  1.00  0.00           C  
ATOM   1272  CE1 PHE A 102     147.079 218.446 228.988  1.00  0.00           C  
ATOM   1273  CE2 PHE A 102     149.471 218.520 229.462  1.00  0.00           C  
ATOM   1274  CZ  PHE A 102     148.405 218.619 228.547  1.00  0.00           C  
ATOM   1275  H   PHE A 102     145.766 215.915 232.348  1.00  0.00           H  
ATOM   1276  HA  PHE A 102     148.728 216.001 232.755  1.00  0.00           H  
ATOM   1277  HB2 PHE A 102     146.588 218.148 232.964  1.00  0.00           H  
ATOM   1278  HB3 PHE A 102     148.275 218.385 233.322  1.00  0.00           H  
ATOM   1279  HD1 PHE A 102     145.797 218.041 230.672  1.00  0.00           H  
ATOM   1280  HD2 PHE A 102     150.032 218.171 231.517  1.00  0.00           H  
ATOM   1281  HE1 PHE A 102     146.263 218.515 228.283  1.00  0.00           H  
ATOM   1282  HE2 PHE A 102     150.489 218.642 229.121  1.00  0.00           H  
ATOM   1283  HZ  PHE A 102     148.607 218.820 227.505  1.00  0.00           H  
ATOM   1284  N   THR A 103     146.395 216.112 235.126  1.00  0.00           N  
ATOM   1285  CA  THR A 103     146.097 216.143 236.559  1.00  0.00           C  
ATOM   1286  C   THR A 103     146.904 215.161 237.438  1.00  0.00           C  
ATOM   1287  O   THR A 103     147.408 215.612 238.468  1.00  0.00           O  
ATOM   1288  CB  THR A 103     144.570 216.154 236.786  1.00  0.00           C  
ATOM   1289  CG2 THR A 103     143.935 217.423 236.203  1.00  0.00           C  
ATOM   1290  OG1 THR A 103     143.931 215.033 236.213  1.00  0.00           O  
ATOM   1291  H   THR A 103     145.600 216.094 234.505  1.00  0.00           H  
ATOM   1292  HA  THR A 103     146.444 217.128 236.880  1.00  0.00           H  
ATOM   1293  HB  THR A 103     144.358 216.121 237.856  1.00  0.00           H  
ATOM   1294  HG1 THR A 103     143.009 215.072 236.419  1.00  0.00           H  
ATOM   1295 HG21 THR A 103     142.926 217.237 235.847  1.00  0.00           H  
ATOM   1296 HG22 THR A 103     143.906 218.223 236.942  1.00  0.00           H  
ATOM   1297 HG23 THR A 103     144.478 217.808 235.341  1.00  0.00           H  
ATOM   1298  N   PRO A 104     147.108 213.877 237.063  1.00 30.00           N  
ATOM   1299  CA  PRO A 104     148.028 212.995 237.789  1.00 30.00           C  
ATOM   1300  C   PRO A 104     149.484 213.013 237.263  1.00 30.00           C  
ATOM   1301  O   PRO A 104     150.337 212.440 237.938  1.00 30.00           O  
ATOM   1302  CB  PRO A 104     147.421 211.602 237.591  1.00 30.00           C  
ATOM   1303  CG  PRO A 104     146.798 211.670 236.215  1.00 30.00           C  
ATOM   1304  CD  PRO A 104     146.329 213.109 236.084  1.00 30.00           C  
ATOM   1305  HA  PRO A 104     148.052 213.217 238.858  1.00 30.00           H  
ATOM   1306  HB2 PRO A 104     148.138 210.785 237.685  1.00 30.00           H  
ATOM   1307  HB3 PRO A 104     146.642 211.435 238.336  1.00 30.00           H  
ATOM   1308  HG2 PRO A 104     147.563 211.449 235.501  1.00 30.00           H  
ATOM   1309  HG3 PRO A 104     145.992 210.952 236.076  1.00 30.00           H  
ATOM   1310  HD2 PRO A 104     146.421 213.472 235.061  1.00 30.00           H  
ATOM   1311  HD3 PRO A 104     145.283 213.103 236.374  1.00 30.00           H  
ATOM   1312  N   THR A 105     149.791 213.621 236.095  1.00  0.00           N  
ATOM   1313  CA  THR A 105     151.095 213.517 235.408  1.00  0.00           C  
ATOM   1314  C   THR A 105     152.315 213.922 236.245  1.00  0.00           C  
ATOM   1315  O   THR A 105     153.210 213.090 236.356  1.00  0.00           O  
ATOM   1316  CB  THR A 105     151.177 214.280 234.064  1.00  0.00           C  
ATOM   1317  CG2 THR A 105     152.361 213.842 233.185  1.00  0.00           C  
ATOM   1318  OG1 THR A 105     150.053 214.007 233.310  1.00  0.00           O  
ATOM   1319  H   THR A 105     149.059 214.106 235.593  1.00  0.00           H  
ATOM   1320  HA  THR A 105     151.199 212.454 235.178  1.00  0.00           H  
ATOM   1321  HB  THR A 105     151.216 215.358 234.188  1.00  0.00           H  
ATOM   1322  HG1 THR A 105     150.163 214.372 232.444  1.00  0.00           H  
ATOM   1323 HG21 THR A 105     152.340 214.346 232.217  1.00  0.00           H  
ATOM   1324 HG22 THR A 105     153.321 214.082 233.643  1.00  0.00           H  
ATOM   1325 HG23 THR A 105     152.347 212.767 232.996  1.00  0.00           H  
ATOM   1326  N   PRO A 106     152.399 215.136 236.847  1.00  0.00           N  
ATOM   1327  CA  PRO A 106     153.601 215.589 237.564  1.00  0.00           C  
ATOM   1328  C   PRO A 106     153.979 214.672 238.707  1.00  0.00           C  
ATOM   1329  O   PRO A 106     155.155 214.454 238.961  1.00  0.00           O  
ATOM   1330  CB  PRO A 106     153.232 216.907 238.250  1.00  0.00           C  
ATOM   1331  CG  PRO A 106     151.887 217.325 237.703  1.00  0.00           C  
ATOM   1332  CD  PRO A 106     151.345 216.146 236.913  1.00  0.00           C  
ATOM   1333  HA  PRO A 106     154.432 215.717 236.868  1.00  0.00           H  
ATOM   1334  HB2 PRO A 106     153.057 216.795 239.324  1.00  0.00           H  
ATOM   1335  HB3 PRO A 106     154.025 217.639 238.254  1.00  0.00           H  
ATOM   1336  HG2 PRO A 106     151.200 217.585 238.511  1.00  0.00           H  
ATOM   1337  HG3 PRO A 106     151.959 218.192 237.053  1.00  0.00           H  
ATOM   1338  HD2 PRO A 106     150.465 215.752 237.421  1.00  0.00           H  
ATOM   1339  HD3 PRO A 106     151.046 216.499 235.931  1.00  0.00           H  
ATOM   1340  N   VAL A 107     152.936 214.188 239.396  1.00  0.00           N  
ATOM   1341  CA  VAL A 107     152.983 213.353 240.578  1.00  0.00           C  
ATOM   1342  C   VAL A 107     153.774 212.084 240.275  1.00  0.00           C  
ATOM   1343  O   VAL A 107     154.691 211.748 241.022  1.00  0.00           O  
ATOM   1344  CB  VAL A 107     151.544 213.026 241.043  1.00  0.00           C  
ATOM   1345  CG1 VAL A 107     151.554 212.390 242.442  1.00  0.00           C  
ATOM   1346  CG2 VAL A 107     150.603 214.247 241.013  1.00  0.00           C  
ATOM   1347  H   VAL A 107     152.015 214.454 239.082  1.00  0.00           H  
ATOM   1348  HA  VAL A 107     153.500 213.918 241.357  1.00  0.00           H  
ATOM   1349  HB  VAL A 107     151.113 212.287 240.368  1.00  0.00           H  
ATOM   1350 HG11 VAL A 107     150.542 212.144 242.767  1.00  0.00           H  
ATOM   1351 HG12 VAL A 107     152.129 211.463 242.466  1.00  0.00           H  
ATOM   1352 HG13 VAL A 107     151.984 213.066 243.182  1.00  0.00           H  
ATOM   1353 HG21 VAL A 107     149.622 213.992 241.412  1.00  0.00           H  
ATOM   1354 HG22 VAL A 107     151.000 215.067 241.612  1.00  0.00           H  
ATOM   1355 HG23 VAL A 107     150.440 214.618 240.001  1.00  0.00           H  
ATOM   1356  N   SER A 108     153.467 211.442 239.132  1.00  0.00           N  
ATOM   1357  CA  SER A 108     154.221 210.325 238.589  1.00  0.00           C  
ATOM   1358  C   SER A 108     155.703 210.660 238.420  1.00  0.00           C  
ATOM   1359  O   SER A 108     156.503 209.875 238.886  1.00  0.00           O  
ATOM   1360  CB  SER A 108     153.587 209.811 237.286  1.00  0.00           C  
ATOM   1361  OG  SER A 108     153.985 210.550 236.154  1.00  0.00           O  
ATOM   1362  H   SER A 108     152.709 211.806 238.572  1.00  0.00           H  
ATOM   1363  HA  SER A 108     154.137 209.524 239.327  1.00  0.00           H  
ATOM   1364  HB2 SER A 108     153.889 208.777 237.120  1.00  0.00           H  
ATOM   1365  HB3 SER A 108     152.498 209.807 237.353  1.00  0.00           H  
ATOM   1366  HG  SER A 108     153.659 211.438 236.229  1.00  0.00           H  
ATOM   1367  N   TYR A 109     156.066 211.807 237.822  1.00  0.00           N  
ATOM   1368  CA  TYR A 109     157.455 212.224 237.622  1.00  0.00           C  
ATOM   1369  C   TYR A 109     158.162 212.656 238.896  1.00  0.00           C  
ATOM   1370  O   TYR A 109     159.373 212.461 238.994  1.00  0.00           O  
ATOM   1371  CB  TYR A 109     157.515 213.383 236.608  1.00  0.00           C  
ATOM   1372  CG  TYR A 109     157.250 212.965 235.183  1.00  0.00           C  
ATOM   1373  CD1 TYR A 109     157.605 211.678 234.752  1.00  0.00           C  
ATOM   1374  CD2 TYR A 109     156.644 213.852 234.271  1.00  0.00           C  
ATOM   1375  CE1 TYR A 109     157.340 211.286 233.441  1.00  0.00           C  
ATOM   1376  CE2 TYR A 109     156.473 213.481 232.923  1.00  0.00           C  
ATOM   1377  CZ  TYR A 109     156.857 212.201 232.497  1.00  0.00           C  
ATOM   1378  OH  TYR A 109     156.803 211.849 231.179  1.00  0.00           O  
ATOM   1379  H   TYR A 109     155.343 212.417 237.467  1.00  0.00           H  
ATOM   1380  HA  TYR A 109     158.039 211.364 237.310  1.00  0.00           H  
ATOM   1381  HB2 TYR A 109     156.815 214.172 236.888  1.00  0.00           H  
ATOM   1382  HB3 TYR A 109     158.505 213.843 236.610  1.00  0.00           H  
ATOM   1383  HD1 TYR A 109     158.075 210.941 235.378  1.00  0.00           H  
ATOM   1384  HD2 TYR A 109     156.358 214.844 234.590  1.00  0.00           H  
ATOM   1385  HE1 TYR A 109     157.609 210.287 233.134  1.00  0.00           H  
ATOM   1386  HE2 TYR A 109     156.072 214.194 232.217  1.00  0.00           H  
ATOM   1387  HH  TYR A 109     156.482 212.548 230.629  1.00  0.00           H  
ATOM   1388  N   THR A 110     157.420 213.158 239.890  1.00  0.00           N  
ATOM   1389  CA  THR A 110     157.936 213.446 241.221  1.00  0.00           C  
ATOM   1390  C   THR A 110     158.362 212.130 241.879  1.00  0.00           C  
ATOM   1391  O   THR A 110     159.511 212.005 242.294  1.00  0.00           O  
ATOM   1392  CB  THR A 110     156.871 214.163 242.076  1.00  0.00           C  
ATOM   1393  CG2 THR A 110     157.385 214.455 243.495  1.00  0.00           C  
ATOM   1394  OG1 THR A 110     156.563 215.405 241.479  1.00  0.00           O  
ATOM   1395  H   THR A 110     156.432 213.303 239.723  1.00  0.00           H  
ATOM   1396  HA  THR A 110     158.814 214.089 241.126  1.00  0.00           H  
ATOM   1397  HB  THR A 110     155.949 213.589 242.143  1.00  0.00           H  
ATOM   1398  HG1 THR A 110     156.212 215.244 240.614  1.00  0.00           H  
ATOM   1399 HG21 THR A 110     156.760 215.189 244.003  1.00  0.00           H  
ATOM   1400 HG22 THR A 110     157.414 213.557 244.113  1.00  0.00           H  
ATOM   1401 HG23 THR A 110     158.391 214.874 243.470  1.00  0.00           H  
ATOM   1402  N   ALA A 111     157.466 211.128 241.875  1.00  0.00           N  
ATOM   1403  CA  ALA A 111     157.771 209.760 242.266  1.00  0.00           C  
ATOM   1404  C   ALA A 111     158.807 209.110 241.334  1.00  0.00           C  
ATOM   1405  O   ALA A 111     159.659 208.361 241.786  1.00  0.00           O  
ATOM   1406  CB  ALA A 111     156.479 208.939 242.283  1.00  0.00           C  
ATOM   1407  H   ALA A 111     156.542 211.309 241.502  1.00  0.00           H  
ATOM   1408  HA  ALA A 111     158.147 209.810 243.279  1.00  0.00           H  
ATOM   1409  HB1 ALA A 111     156.649 207.893 242.531  1.00  0.00           H  
ATOM   1410  HB2 ALA A 111     155.776 209.342 243.011  1.00  0.00           H  
ATOM   1411  HB3 ALA A 111     155.984 208.962 241.312  1.00  0.00           H  
ATOM   1412  N   GLY A 112     158.789 209.461 240.045  1.00  0.00           N  
ATOM   1413  CA  GLY A 112     159.662 209.003 238.974  1.00  0.00           C  
ATOM   1414  C   GLY A 112     161.113 209.427 239.155  1.00  0.00           C  
ATOM   1415  O   GLY A 112     162.002 208.851 238.532  1.00  0.00           O  
ATOM   1416  H   GLY A 112     158.023 210.057 239.754  1.00  0.00           H  
ATOM   1417  HA2 GLY A 112     159.602 207.917 238.913  1.00  0.00           H  
ATOM   1418  HA3 GLY A 112     159.294 209.397 238.027  1.00  0.00           H  
ATOM   1419  N   PHE A 113     161.361 210.364 240.081  1.00  0.00           N  
ATOM   1420  CA  PHE A 113     162.675 210.703 240.589  1.00  0.00           C  
ATOM   1421  C   PHE A 113     163.354 209.542 241.345  1.00  0.00           C  
ATOM   1422  O   PHE A 113     164.559 209.588 241.587  1.00  0.00           O  
ATOM   1423  CB  PHE A 113     162.510 211.941 241.479  1.00  0.00           C  
ATOM   1424  CG  PHE A 113     163.780 212.727 241.623  1.00  0.00           C  
ATOM   1425  CD1 PHE A 113     164.480 213.163 240.478  1.00  0.00           C  
ATOM   1426  CD2 PHE A 113     164.263 213.025 242.899  1.00  0.00           C  
ATOM   1427  CE1 PHE A 113     165.707 213.832 240.610  1.00  0.00           C  
ATOM   1428  CE2 PHE A 113     165.469 213.708 243.023  1.00  0.00           C  
ATOM   1429  CZ  PHE A 113     166.216 214.088 241.892  1.00  0.00           C  
ATOM   1430  H   PHE A 113     160.569 210.798 240.534  1.00  0.00           H  
ATOM   1431  HA  PHE A 113     163.289 210.928 239.717  1.00  0.00           H  
ATOM   1432  HB2 PHE A 113     161.781 212.623 241.040  1.00  0.00           H  
ATOM   1433  HB3 PHE A 113     162.118 211.658 242.458  1.00  0.00           H  
ATOM   1434  HD1 PHE A 113     164.095 212.968 239.488  1.00  0.00           H  
ATOM   1435  HD2 PHE A 113     163.701 212.762 243.778  1.00  0.00           H  
ATOM   1436  HE1 PHE A 113     166.260 214.140 239.735  1.00  0.00           H  
ATOM   1437  HE2 PHE A 113     165.753 213.959 244.015  1.00  0.00           H  
ATOM   1438  HZ  PHE A 113     167.157 214.600 242.005  1.00  0.00           H  
ATOM   1439  N   TYR A 114     162.590 208.490 241.675  1.00  0.00           N  
ATOM   1440  CA  TYR A 114     163.035 207.230 242.249  1.00  0.00           C  
ATOM   1441  C   TYR A 114     162.219 206.080 241.671  1.00  0.00           C  
ATOM   1442  O   TYR A 114     161.288 206.274 240.894  1.00  0.00           O  
ATOM   1443  CB  TYR A 114     162.928 207.263 243.782  1.00  0.00           C  
ATOM   1444  CG  TYR A 114     163.651 208.400 244.436  1.00  0.00           C  
ATOM   1445  CD1 TYR A 114     165.007 208.254 244.768  1.00  0.00           C  
ATOM   1446  CD2 TYR A 114     162.968 209.604 244.702  1.00  0.00           C  
ATOM   1447  CE1 TYR A 114     165.666 209.319 245.392  1.00  0.00           C  
ATOM   1448  CE2 TYR A 114     163.640 210.666 245.321  1.00  0.00           C  
ATOM   1449  CZ  TYR A 114     164.992 210.517 245.659  1.00  0.00           C  
ATOM   1450  OH  TYR A 114     165.648 211.516 246.293  1.00  0.00           O  
ATOM   1451  H   TYR A 114     161.607 208.538 241.435  1.00  0.00           H  
ATOM   1452  HA  TYR A 114     164.076 207.058 241.968  1.00  0.00           H  
ATOM   1453  HB2 TYR A 114     161.898 207.328 244.100  1.00  0.00           H  
ATOM   1454  HB3 TYR A 114     163.309 206.335 244.212  1.00  0.00           H  
ATOM   1455  HD1 TYR A 114     165.532 207.332 244.567  1.00  0.00           H  
ATOM   1456  HD2 TYR A 114     161.933 209.722 244.425  1.00  0.00           H  
ATOM   1457  HE1 TYR A 114     166.675 209.221 245.723  1.00  0.00           H  
ATOM   1458  HE2 TYR A 114     163.114 211.581 245.548  1.00  0.00           H  
ATOM   1459  HH  TYR A 114     166.562 211.312 246.423  1.00  0.00           H  
ATOM   1460  N   ARG A 115     162.532 204.866 242.127  1.00  0.00           N  
ATOM   1461  CA  ARG A 115     161.671 203.705 241.992  1.00  0.00           C  
ATOM   1462  C   ARG A 115     160.879 203.598 243.311  1.00  0.00           C  
ATOM   1463  O   ARG A 115     161.164 202.758 244.157  1.00  0.00           O  
ATOM   1464  CB  ARG A 115     162.569 202.471 241.767  1.00  0.00           C  
ATOM   1465  CG  ARG A 115     163.332 202.476 240.443  1.00  0.00           C  
ATOM   1466  CD  ARG A 115     164.274 201.287 240.237  1.00  0.00           C  
ATOM   1467  NE  ARG A 115     165.043 201.427 238.993  1.00  0.00           N  
ATOM   1468  CZ  ARG A 115     164.655 201.026 237.770  1.00  0.00           C  
ATOM   1469  NH1 ARG A 115     163.471 200.429 237.570  1.00  0.00           N  
ATOM   1470  NH2 ARG A 115     165.470 201.236 236.728  1.00  0.00           N1+
ATOM   1471  H   ARG A 115     163.319 204.782 242.754  1.00  0.00           H  
ATOM   1472  HA  ARG A 115     160.971 203.800 241.159  1.00  0.00           H  
ATOM   1473  HB2 ARG A 115     163.289 202.377 242.581  1.00  0.00           H  
ATOM   1474  HB3 ARG A 115     161.933 201.587 241.748  1.00  0.00           H  
ATOM   1475  HG2 ARG A 115     162.570 202.422 239.672  1.00  0.00           H  
ATOM   1476  HG3 ARG A 115     163.888 203.406 240.322  1.00  0.00           H  
ATOM   1477  HD2 ARG A 115     164.995 201.253 241.054  1.00  0.00           H  
ATOM   1478  HD3 ARG A 115     163.723 200.348 240.235  1.00  0.00           H  
ATOM   1479  HE  ARG A 115     165.932 201.899 239.082  1.00  0.00           H  
ATOM   1480 HH11 ARG A 115     162.850 200.269 238.350  1.00  0.00           H  
ATOM   1481 HH12 ARG A 115     163.194 200.136 236.644  1.00  0.00           H  
ATOM   1482 HH21 ARG A 115     166.364 201.688 236.861  1.00  0.00           H  
ATOM   1483 HH22 ARG A 115     165.202 200.947 235.799  1.00  0.00           H  
ATOM   1484  N   ILE A 116     159.888 204.479 243.498  1.00  0.00           N  
ATOM   1485  CA  ILE A 116     158.950 204.519 244.630  1.00  0.00           C  
ATOM   1486  C   ILE A 116     157.562 204.274 244.035  1.00  0.00           C  
ATOM   1487  O   ILE A 116     156.883 205.240 243.683  1.00  0.00           O  
ATOM   1488  CB  ILE A 116     159.023 205.881 245.383  1.00  0.00           C  
ATOM   1489  CG1 ILE A 116     159.168 207.083 244.427  1.00  0.00           C  
ATOM   1490  CG2 ILE A 116     160.129 205.839 246.437  1.00  0.00           C  
ATOM   1491  CD1 ILE A 116     159.454 208.430 245.069  1.00  0.00           C  
ATOM   1492  H   ILE A 116     159.734 205.164 242.771  1.00  0.00           H  
ATOM   1493  HA  ILE A 116     159.157 203.727 245.350  1.00  0.00           H  
ATOM   1494  HB  ILE A 116     158.096 206.018 245.944  1.00  0.00           H  
ATOM   1495 HG12 ILE A 116     159.954 206.893 243.710  1.00  0.00           H  
ATOM   1496 HG13 ILE A 116     158.275 207.200 243.826  1.00  0.00           H  
ATOM   1497 HG21 ILE A 116     160.105 206.693 247.112  1.00  0.00           H  
ATOM   1498 HG22 ILE A 116     159.982 204.972 247.063  1.00  0.00           H  
ATOM   1499 HG23 ILE A 116     161.116 205.782 245.979  1.00  0.00           H  
ATOM   1500 HD11 ILE A 116     159.805 209.140 244.325  1.00  0.00           H  
ATOM   1501 HD12 ILE A 116     158.558 208.844 245.518  1.00  0.00           H  
ATOM   1502 HD13 ILE A 116     160.270 208.377 245.784  1.00  0.00           H  
ATOM   1503  N   PRO A 117     157.162 203.001 243.822  1.00  0.00           N  
ATOM   1504  CA  PRO A 117     155.958 202.653 243.061  1.00  0.00           C  
ATOM   1505  C   PRO A 117     154.697 203.327 243.613  1.00  0.00           C  
ATOM   1506  O   PRO A 117     154.349 203.153 244.782  1.00  0.00           O  
ATOM   1507  CB  PRO A 117     155.862 201.123 243.145  1.00  0.00           C  
ATOM   1508  CG  PRO A 117     157.315 200.723 243.270  1.00  0.00           C  
ATOM   1509  CD  PRO A 117     157.923 201.794 244.145  1.00  0.00           C  
ATOM   1510  HA  PRO A 117     156.145 202.967 242.035  1.00  0.00           H  
ATOM   1511  HB2 PRO A 117     155.319 200.796 244.033  1.00  0.00           H  
ATOM   1512  HB3 PRO A 117     155.376 200.683 242.275  1.00  0.00           H  
ATOM   1513  HG2 PRO A 117     157.535 199.713 243.580  1.00  0.00           H  
ATOM   1514  HG3 PRO A 117     157.792 200.819 242.300  1.00  0.00           H  
ATOM   1515  HD2 PRO A 117     157.793 201.556 245.201  1.00  0.00           H  
ATOM   1516  HD3 PRO A 117     158.979 201.840 243.933  1.00  0.00           H  
ATOM   1517  N   VAL A 118     154.065 204.135 242.755  1.00  0.00           N  
ATOM   1518  CA  VAL A 118     152.832 204.853 243.033  1.00  0.00           C  
ATOM   1519  C   VAL A 118     151.720 204.176 242.239  1.00  0.00           C  
ATOM   1520  O   VAL A 118     151.927 203.788 241.089  1.00  0.00           O  
ATOM   1521  CB  VAL A 118     152.982 206.362 242.694  1.00  0.00           C  
ATOM   1522  CG1 VAL A 118     153.512 206.692 241.291  1.00  0.00           C  
ATOM   1523  CG2 VAL A 118     151.696 207.172 242.961  1.00  0.00           C  
ATOM   1524  H   VAL A 118     154.431 204.210 241.817  1.00  0.00           H  
ATOM   1525  HA  VAL A 118     152.613 204.769 244.092  1.00  0.00           H  
ATOM   1526  HB  VAL A 118     153.750 206.729 243.373  1.00  0.00           H  
ATOM   1527 HG11 VAL A 118     153.970 207.680 241.296  1.00  0.00           H  
ATOM   1528 HG12 VAL A 118     154.269 205.994 240.936  1.00  0.00           H  
ATOM   1529 HG13 VAL A 118     152.715 206.753 240.563  1.00  0.00           H  
ATOM   1530 HG21 VAL A 118     151.889 208.240 242.858  1.00  0.00           H  
ATOM   1531 HG22 VAL A 118     150.903 206.921 242.256  1.00  0.00           H  
ATOM   1532 HG23 VAL A 118     151.306 207.013 243.962  1.00  0.00           H  
ATOM   1533  N   LEU A 119     150.547 204.020 242.865  1.00  0.00           N  
ATOM   1534  CA  LEU A 119     149.392 203.391 242.247  1.00  0.00           C  
ATOM   1535  C   LEU A 119     148.320 204.443 241.975  1.00  0.00           C  
ATOM   1536  O   LEU A 119     147.733 205.010 242.891  1.00  0.00           O  
ATOM   1537  CB  LEU A 119     148.869 202.229 243.113  1.00  0.00           C  
ATOM   1538  CG  LEU A 119     149.319 200.849 242.619  1.00  0.00           C  
ATOM   1539  CD1 LEU A 119     150.838 200.654 242.760  1.00  0.00           C  
ATOM   1540  CD2 LEU A 119     148.566 199.747 243.375  1.00  0.00           C  
ATOM   1541  H   LEU A 119     150.453 204.352 243.817  1.00  0.00           H  
ATOM   1542  HA  LEU A 119     149.689 202.966 241.298  1.00  0.00           H  
ATOM   1543  HB2 LEU A 119     149.197 202.327 244.144  1.00  0.00           H  
ATOM   1544  HB3 LEU A 119     147.778 202.237 243.128  1.00  0.00           H  
ATOM   1545  HG  LEU A 119     149.052 200.762 241.568  1.00  0.00           H  
ATOM   1546 HD11 LEU A 119     151.132 199.648 242.458  1.00  0.00           H  
ATOM   1547 HD12 LEU A 119     151.400 201.348 242.139  1.00  0.00           H  
ATOM   1548 HD13 LEU A 119     151.163 200.794 243.791  1.00  0.00           H  
ATOM   1549 HD21 LEU A 119     148.876 198.754 243.049  1.00  0.00           H  
ATOM   1550 HD22 LEU A 119     148.747 199.810 244.449  1.00  0.00           H  
ATOM   1551 HD23 LEU A 119     147.490 199.824 243.214  1.00  0.00           H  
ATOM   1552  N   GLY A 120     148.052 204.676 240.690  1.00  0.00           N  
ATOM   1553  CA  GLY A 120     147.020 205.575 240.216  1.00  0.00           C  
ATOM   1554  C   GLY A 120     145.712 204.840 240.006  1.00  0.00           C  
ATOM   1555  O   GLY A 120     145.689 203.656 239.691  1.00  0.00           O  
ATOM   1556  H   GLY A 120     148.544 204.128 239.996  1.00  0.00           H  
ATOM   1557  HA2 GLY A 120     146.891 206.384 240.924  1.00  0.00           H  
ATOM   1558  HA3 GLY A 120     147.296 206.026 239.267  1.00  0.00           H  
ATOM   1559  N   LEU A 121     144.615 205.571 240.162  1.00  0.00           N  
ATOM   1560  CA  LEU A 121     143.255 205.117 239.977  1.00  0.00           C  
ATOM   1561  C   LEU A 121     142.525 206.137 239.122  1.00  0.00           C  
ATOM   1562  O   LEU A 121     142.935 207.297 239.048  1.00  0.00           O  
ATOM   1563  CB  LEU A 121     142.548 204.875 241.329  1.00  0.00           C  
ATOM   1564  CG  LEU A 121     143.302 203.981 242.341  1.00  0.00           C  
ATOM   1565  CD1 LEU A 121     144.124 204.800 243.346  1.00  0.00           C  
ATOM   1566  CD2 LEU A 121     142.334 203.050 243.077  1.00  0.00           C  
ATOM   1567  H   LEU A 121     144.729 206.530 240.470  1.00  0.00           H  
ATOM   1568  HA  LEU A 121     143.266 204.200 239.395  1.00  0.00           H  
ATOM   1569  HB2 LEU A 121     142.296 205.827 241.799  1.00  0.00           H  
ATOM   1570  HB3 LEU A 121     141.586 204.411 241.105  1.00  0.00           H  
ATOM   1571  HG  LEU A 121     143.995 203.343 241.802  1.00  0.00           H  
ATOM   1572 HD11 LEU A 121     144.394 204.199 244.211  1.00  0.00           H  
ATOM   1573 HD12 LEU A 121     145.048 205.169 242.907  1.00  0.00           H  
ATOM   1574 HD13 LEU A 121     143.563 205.653 243.727  1.00  0.00           H  
ATOM   1575 HD21 LEU A 121     142.833 202.476 243.858  1.00  0.00           H  
ATOM   1576 HD22 LEU A 121     141.528 203.610 243.532  1.00  0.00           H  
ATOM   1577 HD23 LEU A 121     141.887 202.335 242.389  1.00  0.00           H  
ATOM   1578  N   THR A 122     141.421 205.697 238.499  1.00  0.00           N  
ATOM   1579  CA  THR A 122     140.391 206.535 237.871  1.00  0.00           C  
ATOM   1580  C   THR A 122     140.871 207.310 236.646  1.00  0.00           C  
ATOM   1581  O   THR A 122     140.418 208.424 236.383  1.00  0.00           O  
ATOM   1582  CB  THR A 122     139.706 207.454 238.885  1.00  0.00           C  
ATOM   1583  CG2 THR A 122     139.265 206.721 240.113  1.00  0.00           C  
ATOM   1584  OG1 THR A 122     140.538 208.508 239.291  1.00  0.00           O  
ATOM   1585  H   THR A 122     141.187 204.721 238.610  1.00  0.00           H  
ATOM   1586  HA  THR A 122     139.637 205.837 237.503  1.00  0.00           H  
ATOM   1587  HB  THR A 122     138.820 207.896 238.426  1.00  0.00           H  
ATOM   1588  HG1 THR A 122     141.374 208.136 239.540  1.00  0.00           H  
ATOM   1589 HG21 THR A 122     138.803 207.475 240.731  1.00  0.00           H  
ATOM   1590 HG22 THR A 122     138.539 205.949 239.867  1.00  0.00           H  
ATOM   1591 HG23 THR A 122     140.090 206.281 240.669  1.00  0.00           H  
ATOM   1592  N   THR A 123     141.801 206.720 235.902  1.00  0.00           N  
ATOM   1593  CA  THR A 123     142.236 207.219 234.618  1.00  0.00           C  
ATOM   1594  C   THR A 123     142.769 206.042 233.819  1.00  0.00           C  
ATOM   1595  O   THR A 123     143.431 205.150 234.352  1.00  0.00           O  
ATOM   1596  CB  THR A 123     143.190 208.424 234.746  1.00  0.00           C  
ATOM   1597  CG2 THR A 123     144.519 208.067 235.429  1.00  0.00           C  
ATOM   1598  OG1 THR A 123     143.468 208.937 233.456  1.00  0.00           O  
ATOM   1599  H   THR A 123     142.166 205.825 236.194  1.00  0.00           H  
ATOM   1600  HA  THR A 123     141.341 207.569 234.096  1.00  0.00           H  
ATOM   1601  HB  THR A 123     142.712 209.225 235.310  1.00  0.00           H  
ATOM   1602  HG1 THR A 123     142.688 209.349 233.115  1.00  0.00           H  
ATOM   1603 HG21 THR A 123     145.155 208.945 235.518  1.00  0.00           H  
ATOM   1604 HG22 THR A 123     144.358 207.677 236.434  1.00  0.00           H  
ATOM   1605 HG23 THR A 123     145.084 207.322 234.867  1.00  0.00           H  
ATOM   1606  N   ARG A 124     142.442 206.060 232.529  1.00  0.00           N  
ATOM   1607  CA  ARG A 124     142.639 204.966 231.603  1.00  0.00           C  
ATOM   1608  C   ARG A 124     143.346 205.456 230.333  1.00  0.00           C  
ATOM   1609  O   ARG A 124     143.205 204.834 229.282  1.00  0.00           O  
ATOM   1610  CB  ARG A 124     141.279 204.341 231.299  1.00  0.00           C  
ATOM   1611  CG  ARG A 124     140.511 203.761 232.468  1.00  0.00           C  
ATOM   1612  CD  ARG A 124     139.230 202.991 232.110  1.00  0.00           C  
ATOM   1613  NE  ARG A 124     138.220 203.680 231.321  1.00  0.00           N  
ATOM   1614  CZ  ARG A 124     137.337 203.071 230.510  1.00  0.00           C  
ATOM   1615  NH1 ARG A 124     137.387 201.752 230.265  1.00  0.00           N  
ATOM   1616  NH2 ARG A 124     136.373 203.794 229.939  1.00  0.00           N1+
ATOM   1617  H   ARG A 124     141.936 206.862 232.182  1.00  0.00           H  
ATOM   1618  HA  ARG A 124     143.252 204.190 232.053  1.00  0.00           H  
ATOM   1619  HB2 ARG A 124     140.681 205.149 230.903  1.00  0.00           H  
ATOM   1620  HB3 ARG A 124     141.365 203.563 230.552  1.00  0.00           H  
ATOM   1621  HG2 ARG A 124     141.185 203.047 232.928  1.00  0.00           H  
ATOM   1622  HG3 ARG A 124     140.284 204.536 233.200  1.00  0.00           H  
ATOM   1623  HD2 ARG A 124     139.467 202.050 231.631  1.00  0.00           H  
ATOM   1624  HD3 ARG A 124     138.685 202.794 233.016  1.00  0.00           H  
ATOM   1625  HE  ARG A 124     138.103 204.666 231.504  1.00  0.00           H  
ATOM   1626 HH11 ARG A 124     138.121 201.194 230.675  1.00  0.00           H  
ATOM   1627 HH12 ARG A 124     136.706 201.313 229.664  1.00  0.00           H  
ATOM   1628 HH21 ARG A 124     136.286 204.790 230.103  1.00  0.00           H  
ATOM   1629 HH22 ARG A 124     135.691 203.362 229.333  1.00  0.00           H  
ATOM   1630  N   MET A 125     144.119 206.551 230.411  1.00  0.00           N  
ATOM   1631  CA  MET A 125     144.903 207.042 229.284  1.00  0.00           C  
ATOM   1632  C   MET A 125     146.161 206.192 229.137  1.00  0.00           C  
ATOM   1633  O   MET A 125     146.905 206.005 230.101  1.00  0.00           O  
ATOM   1634  CB  MET A 125     145.280 208.517 229.507  1.00  0.00           C  
ATOM   1635  CG  MET A 125     144.076 209.461 229.361  1.00  0.00           C  
ATOM   1636  SD  MET A 125     142.977 209.169 227.938  1.00  0.00           S  
ATOM   1637  CE  MET A 125     144.096 209.190 226.513  1.00  0.00           C  
ATOM   1638  H   MET A 125     144.202 207.034 231.294  1.00  0.00           H  
ATOM   1639  HA  MET A 125     144.330 206.930 228.363  1.00  0.00           H  
ATOM   1640  HB2 MET A 125     145.738 208.655 230.488  1.00  0.00           H  
ATOM   1641  HB3 MET A 125     146.044 208.815 228.788  1.00  0.00           H  
ATOM   1642  HG2 MET A 125     143.459 209.393 230.257  1.00  0.00           H  
ATOM   1643  HG3 MET A 125     144.429 210.489 229.317  1.00  0.00           H  
ATOM   1644  HE1 MET A 125     143.753 208.449 225.793  1.00  0.00           H  
ATOM   1645  HE2 MET A 125     144.042 210.156 226.015  1.00  0.00           H  
ATOM   1646  HE3 MET A 125     145.125 208.952 226.768  1.00  0.00           H  
ATOM   1647  N   SER A 126     146.329 205.632 227.928  1.00  0.00           N  
ATOM   1648  CA  SER A 126     147.256 204.555 227.602  1.00  0.00           C  
ATOM   1649  C   SER A 126     148.701 204.827 228.017  1.00  0.00           C  
ATOM   1650  O   SER A 126     149.253 204.021 228.763  1.00  0.00           O  
ATOM   1651  CB  SER A 126     147.142 204.202 226.106  1.00  0.00           C  
ATOM   1652  OG  SER A 126     147.982 203.118 225.757  1.00  0.00           O  
ATOM   1653  H   SER A 126     145.661 205.876 227.211  1.00  0.00           H  
ATOM   1654  HA  SER A 126     146.922 203.684 228.169  1.00  0.00           H  
ATOM   1655  HB2 SER A 126     146.116 203.925 225.864  1.00  0.00           H  
ATOM   1656  HB3 SER A 126     147.396 205.059 225.480  1.00  0.00           H  
ATOM   1657  HG  SER A 126     148.886 203.378 225.862  1.00  0.00           H  
ATOM   1658  N   ILE A 127     149.282 205.946 227.540  1.00  0.00           N  
ATOM   1659  CA  ILE A 127     150.693 206.345 227.671  1.00  0.00           C  
ATOM   1660  C   ILE A 127     151.347 206.062 229.021  1.00  0.00           C  
ATOM   1661  O   ILE A 127     152.478 205.583 229.054  1.00  0.00           O  
ATOM   1662  CB  ILE A 127     150.937 207.798 227.219  1.00  0.00           C  
ATOM   1663  CG1 ILE A 127     149.921 208.790 227.808  1.00  0.00           C  
ATOM   1664  CG2 ILE A 127     150.976 207.859 225.698  1.00  0.00           C  
ATOM   1665  CD1 ILE A 127     150.407 210.238 227.777  1.00  0.00           C  
ATOM   1666  H   ILE A 127     148.706 206.553 226.975  1.00  0.00           H  
ATOM   1667  HA  ILE A 127     151.242 205.738 226.956  1.00  0.00           H  
ATOM   1668  HB  ILE A 127     151.930 208.097 227.562  1.00  0.00           H  
ATOM   1669 HG12 ILE A 127     148.950 208.701 227.320  1.00  0.00           H  
ATOM   1670 HG13 ILE A 127     149.766 208.539 228.842  1.00  0.00           H  
ATOM   1671 HG21 ILE A 127     151.041 208.881 225.328  1.00  0.00           H  
ATOM   1672 HG22 ILE A 127     151.837 207.316 225.308  1.00  0.00           H  
ATOM   1673 HG23 ILE A 127     150.088 207.376 225.302  1.00  0.00           H  
ATOM   1674 HD11 ILE A 127     149.778 210.877 228.395  1.00  0.00           H  
ATOM   1675 HD12 ILE A 127     151.418 210.320 228.175  1.00  0.00           H  
ATOM   1676 HD13 ILE A 127     150.416 210.644 226.766  1.00  0.00           H  
ATOM   1677  N   TYR A 128     150.608 206.336 230.105  1.00  0.00           N  
ATOM   1678  CA  TYR A 128     151.010 206.208 231.496  1.00  0.00           C  
ATOM   1679  C   TYR A 128     151.718 204.891 231.802  1.00  0.00           C  
ATOM   1680  O   TYR A 128     152.910 204.892 232.109  1.00  0.00           O  
ATOM   1681  CB  TYR A 128     149.795 206.413 232.401  1.00  0.00           C  
ATOM   1682  CG  TYR A 128     149.465 207.852 232.709  1.00  0.00           C  
ATOM   1683  CD1 TYR A 128     149.157 208.728 231.659  1.00  0.00           C  
ATOM   1684  CD2 TYR A 128     149.470 208.329 234.033  1.00  0.00           C  
ATOM   1685  CE1 TYR A 128     148.903 210.082 231.903  1.00  0.00           C  
ATOM   1686  CE2 TYR A 128     149.175 209.674 234.295  1.00  0.00           C  
ATOM   1687  CZ  TYR A 128     148.890 210.542 233.225  1.00  0.00           C  
ATOM   1688  OH  TYR A 128     148.552 211.826 233.468  1.00  0.00           O  
ATOM   1689  H   TYR A 128     149.670 206.673 229.941  1.00  0.00           H  
ATOM   1690  HA  TYR A 128     151.729 207.004 231.703  1.00  0.00           H  
ATOM   1691  HB2 TYR A 128     148.915 205.908 232.001  1.00  0.00           H  
ATOM   1692  HB3 TYR A 128     150.031 205.928 233.329  1.00  0.00           H  
ATOM   1693  HD1 TYR A 128     149.057 208.342 230.667  1.00  0.00           H  
ATOM   1694  HD2 TYR A 128     149.717 207.691 234.860  1.00  0.00           H  
ATOM   1695  HE1 TYR A 128     148.655 210.745 231.086  1.00  0.00           H  
ATOM   1696  HE2 TYR A 128     149.194 210.033 235.312  1.00  0.00           H  
ATOM   1697  HH  TYR A 128     148.522 212.384 232.701  1.00  0.00           H  
ATOM   1698  N   SER A 129     150.992 203.779 231.653  1.00  0.00           N  
ATOM   1699  CA  SER A 129     151.561 202.451 231.794  1.00  0.00           C  
ATOM   1700  C   SER A 129     152.167 201.939 230.476  1.00  0.00           C  
ATOM   1701  O   SER A 129     153.039 201.076 230.536  1.00  0.00           O  
ATOM   1702  CB  SER A 129     150.447 201.510 232.262  1.00  0.00           C  
ATOM   1703  OG  SER A 129     149.479 201.306 231.266  1.00  0.00           O  
ATOM   1704  H   SER A 129     150.027 203.849 231.361  1.00  0.00           H  
ATOM   1705  HA  SER A 129     152.340 202.455 232.560  1.00  0.00           H  
ATOM   1706  HB2 SER A 129     150.887 200.555 232.527  1.00  0.00           H  
ATOM   1707  HB3 SER A 129     149.973 201.891 233.167  1.00  0.00           H  
ATOM   1708  HG  SER A 129     149.882 200.827 230.556  1.00  0.00           H  
ATOM   1709  N   ASP A 130     151.717 202.440 229.309  1.00  0.00           N  
ATOM   1710  CA  ASP A 130     152.120 201.953 227.987  1.00  0.00           C  
ATOM   1711  C   ASP A 130     153.624 202.096 227.748  1.00  0.00           C  
ATOM   1712  O   ASP A 130     154.299 201.095 227.515  1.00  0.00           O  
ATOM   1713  CB  ASP A 130     151.280 202.639 226.885  1.00  0.00           C  
ATOM   1714  CG  ASP A 130     151.727 202.410 225.436  1.00  0.00           C  
ATOM   1715  OD1 ASP A 130     151.152 201.484 224.825  1.00  0.00           O  
ATOM   1716  OD2 ASP A 130     152.604 203.169 224.964  1.00  0.00           O1-
ATOM   1717  H   ASP A 130     150.999 203.151 229.337  1.00  0.00           H  
ATOM   1718  HA  ASP A 130     151.891 200.886 227.954  1.00  0.00           H  
ATOM   1719  HB2 ASP A 130     150.244 202.317 226.981  1.00  0.00           H  
ATOM   1720  HB3 ASP A 130     151.291 203.704 227.055  1.00  0.00           H  
ATOM   1721  N   LYS A 131     154.142 203.330 227.813  1.00  0.00           N  
ATOM   1722  CA  LYS A 131     155.520 203.615 227.434  1.00  0.00           C  
ATOM   1723  C   LYS A 131     156.564 203.112 228.430  1.00  0.00           C  
ATOM   1724  O   LYS A 131     157.753 203.145 228.111  1.00  0.00           O  
ATOM   1725  CB  LYS A 131     155.680 205.132 227.193  1.00  0.00           C  
ATOM   1726  CG  LYS A 131     155.822 205.355 225.693  1.00  0.00           C  
ATOM   1727  CD  LYS A 131     156.019 206.789 225.221  1.00  0.00           C  
ATOM   1728  CE  LYS A 131     155.954 206.747 223.695  1.00  0.00           C  
ATOM   1729  NZ  LYS A 131     156.138 208.031 223.047  1.00  0.00           N1+
ATOM   1730  H   LYS A 131     153.537 204.107 228.044  1.00  0.00           H  
ATOM   1731  HA  LYS A 131     155.723 203.066 226.511  1.00  0.00           H  
ATOM   1732  HB2 LYS A 131     154.828 205.693 227.579  1.00  0.00           H  
ATOM   1733  HB3 LYS A 131     156.550 205.537 227.700  1.00  0.00           H  
ATOM   1734  HG2 LYS A 131     156.658 204.757 225.324  1.00  0.00           H  
ATOM   1735  HG3 LYS A 131     154.927 204.948 225.219  1.00  0.00           H  
ATOM   1736  HD2 LYS A 131     155.249 207.438 225.638  1.00  0.00           H  
ATOM   1737  HD3 LYS A 131     156.989 207.156 225.531  1.00  0.00           H  
ATOM   1738  HE2 LYS A 131     156.699 206.057 223.298  1.00  0.00           H  
ATOM   1739  HE3 LYS A 131     154.979 206.371 223.379  1.00  0.00           H  
ATOM   1740  HZ1 LYS A 131     157.046 208.403 223.281  1.00  0.00           H  
ATOM   1741  HZ2 LYS A 131     156.070 207.916 222.046  1.00  0.00           H  
ATOM   1742  HZ3 LYS A 131     155.425 208.674 223.361  1.00  0.00           H  
ATOM   1743  N   SER A 132     156.137 202.682 229.633  1.00  0.00           N  
ATOM   1744  CA  SER A 132     156.980 202.230 230.742  1.00  0.00           C  
ATOM   1745  C   SER A 132     158.007 203.313 231.152  1.00  0.00           C  
ATOM   1746  O   SER A 132     159.045 203.006 231.737  1.00  0.00           O  
ATOM   1747  CB  SER A 132     157.626 200.866 230.397  1.00  0.00           C  
ATOM   1748  OG  SER A 132     158.240 200.278 231.528  1.00  0.00           O  
ATOM   1749  H   SER A 132     155.139 202.660 229.787  1.00  0.00           H  
ATOM   1750  HA  SER A 132     156.311 202.090 231.592  1.00  0.00           H  
ATOM   1751  HB2 SER A 132     156.866 200.173 230.034  1.00  0.00           H  
ATOM   1752  HB3 SER A 132     158.369 200.966 229.605  1.00  0.00           H  
ATOM   1753  HG  SER A 132     158.913 200.870 231.833  1.00  0.00           H  
ATOM   1754  N   ILE A 133     157.728 204.583 230.803  1.00  0.00           N  
ATOM   1755  CA  ILE A 133     158.575 205.744 231.052  1.00  0.00           C  
ATOM   1756  C   ILE A 133     158.505 206.099 232.536  1.00  0.00           C  
ATOM   1757  O   ILE A 133     159.543 206.301 233.163  1.00  0.00           O  
ATOM   1758  CB  ILE A 133     158.117 206.921 230.141  1.00  0.00           C  
ATOM   1759  CG1 ILE A 133     158.782 206.770 228.758  1.00  0.00           C  
ATOM   1760  CG2 ILE A 133     158.422 208.323 230.716  1.00  0.00           C  
ATOM   1761  CD1 ILE A 133     158.322 207.800 227.723  1.00  0.00           C  
ATOM   1762  H   ILE A 133     156.868 204.745 230.300  1.00  0.00           H  
ATOM   1763  HA  ILE A 133     159.613 205.488 230.825  1.00  0.00           H  
ATOM   1764  HB  ILE A 133     157.035 206.865 230.012  1.00  0.00           H  
ATOM   1765 HG12 ILE A 133     159.865 206.851 228.864  1.00  0.00           H  
ATOM   1766 HG13 ILE A 133     158.611 205.767 228.371  1.00  0.00           H  
ATOM   1767 HG21 ILE A 133     158.103 209.119 230.046  1.00  0.00           H  
ATOM   1768 HG22 ILE A 133     157.885 208.515 231.645  1.00  0.00           H  
ATOM   1769 HG23 ILE A 133     159.489 208.448 230.902  1.00  0.00           H  
ATOM   1770 HD11 ILE A 133     158.738 207.550 226.749  1.00  0.00           H  
ATOM   1771 HD12 ILE A 133     157.235 207.839 227.652  1.00  0.00           H  
ATOM   1772 HD13 ILE A 133     158.678 208.803 227.955  1.00  0.00           H  
ATOM   1773  N   HIS A 134     157.286 206.118 233.092  1.00  0.00           N  
ATOM   1774  CA  HIS A 134     157.013 206.252 234.517  1.00  0.00           C  
ATOM   1775  C   HIS A 134     157.290 204.877 235.126  1.00  0.00           C  
ATOM   1776  O   HIS A 134     156.395 204.036 235.211  1.00  0.00           O  
ATOM   1777  CB  HIS A 134     155.533 206.642 234.696  1.00  0.00           C  
ATOM   1778  CG  HIS A 134     155.118 207.789 233.824  1.00  0.00           C  
ATOM   1779  CD2 HIS A 134     155.339 209.128 233.968  1.00  0.00           C  
ATOM   1780  ND1 HIS A 134     154.463 207.647 232.613  1.00  0.00           N  
ATOM   1781  CE1 HIS A 134     154.302 208.873 232.107  1.00  0.00           C  
ATOM   1782  NE2 HIS A 134     154.798 209.821 232.886  1.00  0.00           N  
ATOM   1783  H   HIS A 134     156.493 205.948 232.492  1.00  0.00           H  
ATOM   1784  HA  HIS A 134     157.655 207.017 234.960  1.00  0.00           H  
ATOM   1785  HB2 HIS A 134     154.857 205.819 234.461  1.00  0.00           H  
ATOM   1786  HB3 HIS A 134     155.347 206.909 235.737  1.00  0.00           H  
ATOM   1787  HD1 HIS A 134     154.140 206.781 232.202  1.00  0.00           H  
ATOM   1788  HD2 HIS A 134     155.842 209.629 234.779  1.00  0.00           H  
ATOM   1789  HE1 HIS A 134     153.802 209.075 231.171  1.00  0.00           H  
ATOM   1790  N   LEU A 135     158.579 204.638 235.414  1.00  0.00           N  
ATOM   1791  CA  LEU A 135     159.239 203.345 235.593  1.00  0.00           C  
ATOM   1792  C   LEU A 135     158.496 202.283 236.405  1.00  0.00           C  
ATOM   1793  O   LEU A 135     158.553 201.106 236.049  1.00  0.00           O  
ATOM   1794  CB  LEU A 135     160.695 203.535 236.056  1.00  0.00           C  
ATOM   1795  CG  LEU A 135     160.932 204.059 237.491  1.00  0.00           C  
ATOM   1796  CD1 LEU A 135     162.436 204.082 237.754  1.00  0.00           C  
ATOM   1797  CD2 LEU A 135     160.370 205.470 237.710  1.00  0.00           C  
ATOM   1798  H   LEU A 135     159.210 205.416 235.276  1.00  0.00           H  
ATOM   1799  HA  LEU A 135     159.294 202.938 234.582  1.00  0.00           H  
ATOM   1800  HB2 LEU A 135     161.201 202.573 235.958  1.00  0.00           H  
ATOM   1801  HB3 LEU A 135     161.199 204.192 235.346  1.00  0.00           H  
ATOM   1802  HG  LEU A 135     160.479 203.384 238.217  1.00  0.00           H  
ATOM   1803 HD11 LEU A 135     162.657 204.471 238.747  1.00  0.00           H  
ATOM   1804 HD12 LEU A 135     162.889 203.100 237.634  1.00  0.00           H  
ATOM   1805 HD13 LEU A 135     162.938 204.745 237.048  1.00  0.00           H  
ATOM   1806 HD21 LEU A 135     160.794 205.935 238.590  1.00  0.00           H  
ATOM   1807 HD22 LEU A 135     160.598 206.128 236.871  1.00  0.00           H  
ATOM   1808 HD23 LEU A 135     159.289 205.455 237.846  1.00  0.00           H  
ATOM   1809  N   SER A 136     157.790 202.694 237.466  1.00  0.00           N  
ATOM   1810  CA  SER A 136     157.025 201.794 238.314  1.00  0.00           C  
ATOM   1811  C   SER A 136     155.694 202.390 238.774  1.00  0.00           C  
ATOM   1812  O   SER A 136     155.263 202.163 239.903  1.00  0.00           O  
ATOM   1813  CB  SER A 136     157.915 201.202 239.413  1.00  0.00           C  
ATOM   1814  OG  SER A 136     157.222 200.132 240.006  1.00  0.00           O  
ATOM   1815  H   SER A 136     157.778 203.679 237.690  1.00  0.00           H  
ATOM   1816  HA  SER A 136     156.703 200.955 237.693  1.00  0.00           H  
ATOM   1817  HB2 SER A 136     158.848 200.813 239.003  1.00  0.00           H  
ATOM   1818  HB3 SER A 136     158.175 201.949 240.165  1.00  0.00           H  
ATOM   1819  HG  SER A 136     156.412 200.469 240.364  1.00  0.00           H  
ATOM   1820  N   PHE A 137     155.019 203.128 237.888  1.00  0.00           N  
ATOM   1821  CA  PHE A 137     153.657 203.579 238.113  1.00  0.00           C  
ATOM   1822  C   PHE A 137     152.689 202.484 237.631  1.00  0.00           C  
ATOM   1823  O   PHE A 137     152.854 201.955 236.531  1.00  0.00           O  
ATOM   1824  CB  PHE A 137     153.438 204.859 237.294  1.00  0.00           C  
ATOM   1825  CG  PHE A 137     151.985 205.259 237.204  1.00  0.00           C  
ATOM   1826  CD1 PHE A 137     151.271 205.553 238.376  1.00  0.00           C  
ATOM   1827  CD2 PHE A 137     151.313 205.216 235.970  1.00  0.00           C  
ATOM   1828  CE1 PHE A 137     149.913 205.877 238.322  1.00  0.00           C  
ATOM   1829  CE2 PHE A 137     149.930 205.459 235.942  1.00  0.00           C  
ATOM   1830  CZ  PHE A 137     149.233 205.825 237.100  1.00  0.00           C  
ATOM   1831  H   PHE A 137     155.415 203.269 236.967  1.00  0.00           H  
ATOM   1832  HA  PHE A 137     153.494 203.799 239.166  1.00  0.00           H  
ATOM   1833  HB2 PHE A 137     154.007 205.682 237.728  1.00  0.00           H  
ATOM   1834  HB3 PHE A 137     153.824 204.724 236.283  1.00  0.00           H  
ATOM   1835  HD1 PHE A 137     151.764 205.523 239.324  1.00  0.00           H  
ATOM   1836  HD2 PHE A 137     151.832 204.935 235.065  1.00  0.00           H  
ATOM   1837  HE1 PHE A 137     149.426 206.188 239.228  1.00  0.00           H  
ATOM   1838  HE2 PHE A 137     149.350 205.352 235.050  1.00  0.00           H  
ATOM   1839  HZ  PHE A 137     148.179 206.054 237.054  1.00  0.00           H  
ATOM   1840  N   LEU A 138     151.660 202.185 238.439  1.00  0.00           N  
ATOM   1841  CA  LEU A 138     150.686 201.132 238.170  1.00  0.00           C  
ATOM   1842  C   LEU A 138     149.266 201.689 238.253  1.00  0.00           C  
ATOM   1843  O   LEU A 138     148.913 202.364 239.211  1.00  0.00           O  
ATOM   1844  CB  LEU A 138     150.968 199.952 239.119  1.00  0.00           C  
ATOM   1845  CG  LEU A 138     150.130 198.685 238.856  1.00  0.00           C  
ATOM   1846  CD1 LEU A 138     150.970 197.419 239.068  1.00  0.00           C  
ATOM   1847  CD2 LEU A 138     148.864 198.615 239.721  1.00  0.00           C  
ATOM   1848  H   LEU A 138     151.571 202.687 239.313  1.00  0.00           H  
ATOM   1849  HA  LEU A 138     150.816 200.759 237.152  1.00  0.00           H  
ATOM   1850  HB2 LEU A 138     152.024 199.700 239.008  1.00  0.00           H  
ATOM   1851  HB3 LEU A 138     150.862 200.266 240.151  1.00  0.00           H  
ATOM   1852  HG  LEU A 138     149.824 198.695 237.812  1.00  0.00           H  
ATOM   1853 HD11 LEU A 138     150.384 196.521 238.864  1.00  0.00           H  
ATOM   1854 HD12 LEU A 138     151.835 197.400 238.404  1.00  0.00           H  
ATOM   1855 HD13 LEU A 138     151.334 197.350 240.094  1.00  0.00           H  
ATOM   1856 HD21 LEU A 138     148.210 197.813 239.381  1.00  0.00           H  
ATOM   1857 HD22 LEU A 138     149.113 198.420 240.762  1.00  0.00           H  
ATOM   1858 HD23 LEU A 138     148.285 199.536 239.689  1.00  0.00           H  
ATOM   1859  N   ARG A 139     148.439 201.386 237.246  1.00  0.00           N  
ATOM   1860  CA  ARG A 139     147.039 201.796 237.187  1.00  0.00           C  
ATOM   1861  C   ARG A 139     146.139 200.650 237.647  1.00  0.00           C  
ATOM   1862  O   ARG A 139     146.558 199.494 237.707  1.00  0.00           O  
ATOM   1863  CB  ARG A 139     146.680 202.166 235.743  1.00  0.00           C  
ATOM   1864  CG  ARG A 139     147.467 203.397 235.279  1.00  0.00           C  
ATOM   1865  CD  ARG A 139     147.064 203.902 233.903  1.00  0.00           C  
ATOM   1866  NE  ARG A 139     147.306 202.861 232.911  1.00  0.00           N  
ATOM   1867  CZ  ARG A 139     146.573 202.670 231.819  1.00  0.00           C  
ATOM   1868  NH1 ARG A 139     145.609 203.527 231.486  1.00  0.00           N  
ATOM   1869  NH2 ARG A 139     146.817 201.598 231.080  1.00  0.00           N1+
ATOM   1870  H   ARG A 139     148.776 200.784 236.508  1.00  0.00           H  
ATOM   1871  HA  ARG A 139     146.868 202.667 237.814  1.00  0.00           H  
ATOM   1872  HB2 ARG A 139     146.869 201.317 235.082  1.00  0.00           H  
ATOM   1873  HB3 ARG A 139     145.613 202.383 235.666  1.00  0.00           H  
ATOM   1874  HG2 ARG A 139     147.307 204.199 235.997  1.00  0.00           H  
ATOM   1875  HG3 ARG A 139     148.534 203.175 235.280  1.00  0.00           H  
ATOM   1876  HD2 ARG A 139     146.009 204.178 233.928  1.00  0.00           H  
ATOM   1877  HD3 ARG A 139     147.620 204.797 233.632  1.00  0.00           H  
ATOM   1878  HE  ARG A 139     148.069 202.222 233.091  1.00  0.00           H  
ATOM   1879 HH11 ARG A 139     145.461 204.352 232.049  1.00  0.00           H  
ATOM   1880 HH12 ARG A 139     145.066 203.392 230.647  1.00  0.00           H  
ATOM   1881 HH21 ARG A 139     147.611 201.005 231.304  1.00  0.00           H  
ATOM   1882 HH22 ARG A 139     146.252 201.377 230.273  1.00  0.00           H  
ATOM   1883  N   THR A 140     144.890 200.986 237.984  1.00  0.00           N  
ATOM   1884  CA  THR A 140     143.947 200.049 238.580  1.00  0.00           C  
ATOM   1885  C   THR A 140     142.819 199.666 237.630  1.00  0.00           C  
ATOM   1886  O   THR A 140     142.394 198.524 237.667  1.00  0.00           O  
ATOM   1887  CB  THR A 140     143.389 200.637 239.881  1.00  0.00           C  
ATOM   1888  CG2 THR A 140     144.449 200.802 240.972  1.00  0.00           C  
ATOM   1889  OG1 THR A 140     142.675 201.838 239.646  1.00  0.00           O  
ATOM   1890  H   THR A 140     144.614 201.954 237.911  1.00  0.00           H  
ATOM   1891  HA  THR A 140     144.447 199.116 238.848  1.00  0.00           H  
ATOM   1892  HB  THR A 140     142.715 199.896 240.297  1.00  0.00           H  
ATOM   1893  HG1 THR A 140     143.306 202.517 239.461  1.00  0.00           H  
ATOM   1894 HG21 THR A 140     144.003 201.097 241.920  1.00  0.00           H  
ATOM   1895 HG22 THR A 140     144.957 199.855 241.157  1.00  0.00           H  
ATOM   1896 HG23 THR A 140     145.220 201.521 240.717  1.00  0.00           H  
ATOM   1897  N   VAL A 141     142.338 200.565 236.770  1.00  0.00           N  
ATOM   1898  CA  VAL A 141     141.398 200.206 235.721  1.00  0.00           C  
ATOM   1899  C   VAL A 141     142.227 200.029 234.435  1.00  0.00           C  
ATOM   1900  O   VAL A 141     143.137 200.830 234.198  1.00  0.00           O  
ATOM   1901  CB  VAL A 141     140.320 201.306 235.633  1.00  0.00           C  
ATOM   1902  CG1 VAL A 141     140.860 202.748 235.543  1.00  0.00           C  
ATOM   1903  CG2 VAL A 141     139.242 200.955 234.606  1.00  0.00           C  
ATOM   1904  H   VAL A 141     142.732 201.494 236.752  1.00  0.00           H  
ATOM   1905  HA  VAL A 141     140.879 199.280 235.968  1.00  0.00           H  
ATOM   1906  HB  VAL A 141     139.791 201.276 236.588  1.00  0.00           H  
ATOM   1907 HG11 VAL A 141     140.088 203.449 235.229  1.00  0.00           H  
ATOM   1908 HG12 VAL A 141     141.188 203.084 236.527  1.00  0.00           H  
ATOM   1909 HG13 VAL A 141     141.731 202.851 234.904  1.00  0.00           H  
ATOM   1910 HG21 VAL A 141     138.413 201.657 234.678  1.00  0.00           H  
ATOM   1911 HG22 VAL A 141     139.631 200.888 233.594  1.00  0.00           H  
ATOM   1912 HG23 VAL A 141     138.791 199.999 234.839  1.00  0.00           H  
ATOM   1913  N   PRO A 142     141.948 199.006 233.591  1.00  0.00           N  
ATOM   1914  CA  PRO A 142     142.651 198.830 232.316  1.00  0.00           C  
ATOM   1915  C   PRO A 142     142.430 200.039 231.386  1.00  0.00           C  
ATOM   1916  O   PRO A 142     141.391 200.689 231.494  1.00  0.00           O  
ATOM   1917  CB  PRO A 142     142.139 197.502 231.739  1.00  0.00           C  
ATOM   1918  CG  PRO A 142     140.841 197.199 232.469  1.00  0.00           C  
ATOM   1919  CD  PRO A 142     140.906 197.993 233.766  1.00  0.00           C  
ATOM   1920  HA  PRO A 142     143.714 198.733 232.540  1.00  0.00           H  
ATOM   1921  HB2 PRO A 142     142.015 197.513 230.655  1.00  0.00           H  
ATOM   1922  HB3 PRO A 142     142.864 196.719 231.966  1.00  0.00           H  
ATOM   1923  HG2 PRO A 142     140.005 197.557 231.868  1.00  0.00           H  
ATOM   1924  HG3 PRO A 142     140.693 196.131 232.638  1.00  0.00           H  
ATOM   1925  HD2 PRO A 142     139.931 198.428 233.958  1.00  0.00           H  
ATOM   1926  HD3 PRO A 142     141.138 197.342 234.598  1.00  0.00           H  
ATOM   1927  N   PRO A 143     143.385 200.375 230.493  1.00  0.00           N  
ATOM   1928  CA  PRO A 143     143.311 201.586 229.668  1.00  0.00           C  
ATOM   1929  C   PRO A 143     142.206 201.482 228.623  1.00  0.00           C  
ATOM   1930  O   PRO A 143     141.841 200.372 228.233  1.00  0.00           O  
ATOM   1931  CB  PRO A 143     144.650 201.706 228.934  1.00  0.00           C  
ATOM   1932  CG  PRO A 143     145.237 200.308 228.992  1.00  0.00           C  
ATOM   1933  CD  PRO A 143     144.579 199.594 230.183  1.00  0.00           C  
ATOM   1934  HA  PRO A 143     143.169 202.445 230.314  1.00  0.00           H  
ATOM   1935  HB2 PRO A 143     144.540 202.015 227.891  1.00  0.00           H  
ATOM   1936  HB3 PRO A 143     145.296 202.464 229.344  1.00  0.00           H  
ATOM   1937  HG2 PRO A 143     144.924 199.839 228.068  1.00  0.00           H  
ATOM   1938  HG3 PRO A 143     146.325 200.260 228.980  1.00  0.00           H  
ATOM   1939  HD2 PRO A 143     144.331 198.562 229.932  1.00  0.00           H  
ATOM   1940  HD3 PRO A 143     145.241 199.563 231.047  1.00  0.00           H  
ATOM   1941  N   TYR A 144     141.740 202.642 228.128  1.00  0.00           N  
ATOM   1942  CA  TYR A 144     140.769 202.784 227.042  1.00  0.00           C  
ATOM   1943  C   TYR A 144     141.100 201.882 225.861  1.00  0.00           C  
ATOM   1944  O   TYR A 144     140.275 201.055 225.493  1.00  0.00           O  
ATOM   1945  CB  TYR A 144     140.668 204.244 226.553  1.00  0.00           C  
ATOM   1946  CG  TYR A 144     139.744 205.177 227.306  1.00  0.00           C  
ATOM   1947  CD1 TYR A 144     139.516 205.019 228.679  1.00  0.00           C  
ATOM   1948  CD2 TYR A 144     139.132 206.252 226.633  1.00  0.00           C  
ATOM   1949  CE1 TYR A 144     138.768 205.971 229.395  1.00  0.00           C  
ATOM   1950  CE2 TYR A 144     138.335 207.171 227.340  1.00  0.00           C  
ATOM   1951  CZ  TYR A 144     138.152 207.028 228.725  1.00  0.00           C  
ATOM   1952  OH  TYR A 144     137.382 207.903 229.430  1.00  0.00           O  
ATOM   1953  H   TYR A 144     142.130 203.499 228.502  1.00  0.00           H  
ATOM   1954  HA  TYR A 144     139.795 202.467 227.419  1.00  0.00           H  
ATOM   1955  HB2 TYR A 144     141.660 204.698 226.533  1.00  0.00           H  
ATOM   1956  HB3 TYR A 144     140.327 204.257 225.515  1.00  0.00           H  
ATOM   1957  HD1 TYR A 144     139.905 204.154 229.176  1.00  0.00           H  
ATOM   1958  HD2 TYR A 144     139.293 206.395 225.574  1.00  0.00           H  
ATOM   1959  HE1 TYR A 144     138.636 205.910 230.460  1.00  0.00           H  
ATOM   1960  HE2 TYR A 144     137.909 208.016 226.826  1.00  0.00           H  
ATOM   1961  HH  TYR A 144     136.966 208.553 228.883  1.00  0.00           H  
ATOM   1962  N   SER A 145     142.329 202.011 225.330  1.00  0.00           N  
ATOM   1963  CA  SER A 145     142.846 201.247 224.198  1.00  0.00           C  
ATOM   1964  C   SER A 145     142.683 199.733 224.365  1.00  0.00           C  
ATOM   1965  O   SER A 145     142.187 199.077 223.452  1.00  0.00           O  
ATOM   1966  CB  SER A 145     144.311 201.644 223.920  1.00  0.00           C  
ATOM   1967  OG  SER A 145     145.240 200.974 224.754  1.00  0.00           O  
ATOM   1968  H   SER A 145     142.947 202.697 225.737  1.00  0.00           H  
ATOM   1969  HA  SER A 145     142.253 201.553 223.333  1.00  0.00           H  
ATOM   1970  HB2 SER A 145     144.569 201.395 222.892  1.00  0.00           H  
ATOM   1971  HB3 SER A 145     144.449 202.722 224.014  1.00  0.00           H  
ATOM   1972  HG  SER A 145     146.105 201.318 224.582  1.00  0.00           H  
ATOM   1973  N   HIS A 146     143.056 199.202 225.544  1.00  0.00           N  
ATOM   1974  CA  HIS A 146     143.051 197.776 225.846  1.00  0.00           C  
ATOM   1975  C   HIS A 146     141.673 197.138 225.706  1.00  0.00           C  
ATOM   1976  O   HIS A 146     141.603 195.979 225.302  1.00  0.00           O  
ATOM   1977  CB  HIS A 146     143.615 197.526 227.248  1.00  0.00           C  
ATOM   1978  CG  HIS A 146     143.916 196.083 227.527  1.00  0.00           C  
ATOM   1979  CD2 HIS A 146     145.005 195.336 227.145  1.00  0.00           C  
ATOM   1980  ND1 HIS A 146     143.072 195.213 228.195  1.00  0.00           N  
ATOM   1981  CE1 HIS A 146     143.671 194.019 228.190  1.00  0.00           C  
ATOM   1982  NE2 HIS A 146     144.844 194.020 227.568  1.00  0.00           N  
ATOM   1983  H   HIS A 146     143.430 199.825 226.245  1.00  0.00           H  
ATOM   1984  HA  HIS A 146     143.713 197.301 225.119  1.00  0.00           H  
ATOM   1985  HB2 HIS A 146     144.592 197.995 227.294  1.00  0.00           H  
ATOM   1986  HB3 HIS A 146     142.993 197.954 228.035  1.00  0.00           H  
ATOM   1987  HD1 HIS A 146     142.170 195.432 228.594  1.00  0.00           H  
ATOM   1988  HD2 HIS A 146     145.881 195.637 226.589  1.00  0.00           H  
ATOM   1989  HE1 HIS A 146     143.241 193.135 228.639  1.00  0.00           H  
ATOM   1990  N   GLN A 147     140.597 197.909 225.961  1.00  0.00           N  
ATOM   1991  CA  GLN A 147     139.207 197.492 225.796  1.00  0.00           C  
ATOM   1992  C   GLN A 147     138.933 196.859 224.432  1.00  0.00           C  
ATOM   1993  O   GLN A 147     138.127 195.943 224.380  1.00  0.00           O  
ATOM   1994  CB  GLN A 147     138.236 198.661 226.068  1.00  0.00           C  
ATOM   1995  CG  GLN A 147     137.777 199.425 224.798  1.00  0.00           C  
ATOM   1996  CD  GLN A 147     136.862 200.608 225.037  1.00  0.00           C  
ATOM   1997  NE2 GLN A 147     136.423 200.848 226.272  1.00  0.00           N  
ATOM   1998  OE1 GLN A 147     136.545 201.303 224.081  1.00  0.00           O  
ATOM   1999  H   GLN A 147     140.759 198.866 226.247  1.00  0.00           H  
ATOM   2000  HA  GLN A 147     139.034 196.729 226.557  1.00  0.00           H  
ATOM   2001  HB2 GLN A 147     137.350 198.249 226.553  1.00  0.00           H  
ATOM   2002  HB3 GLN A 147     138.678 199.345 226.795  1.00  0.00           H  
ATOM   2003  HG2 GLN A 147     138.625 199.762 224.204  1.00  0.00           H  
ATOM   2004  HG3 GLN A 147     137.193 198.771 224.149  1.00  0.00           H  
ATOM   2005 HE21 GLN A 147     136.705 200.244 227.029  1.00  0.00           H  
ATOM   2006 HE22 GLN A 147     135.796 201.621 226.434  1.00  0.00           H  
ATOM   2007  N   SER A 148     139.610 197.331 223.363  1.00  0.00           N  
ATOM   2008  CA  SER A 148     139.501 196.862 221.982  1.00  0.00           C  
ATOM   2009  C   SER A 148     139.502 195.341 221.828  1.00  0.00           C  
ATOM   2010  O   SER A 148     138.825 194.816 220.948  1.00  0.00           O  
ATOM   2011  CB  SER A 148     140.590 197.505 221.102  1.00  0.00           C  
ATOM   2012  OG  SER A 148     141.860 196.916 221.326  1.00  0.00           O  
ATOM   2013  H   SER A 148     140.268 198.081 223.529  1.00  0.00           H  
ATOM   2014  HA  SER A 148     138.530 197.218 221.653  1.00  0.00           H  
ATOM   2015  HB2 SER A 148     140.342 197.360 220.050  1.00  0.00           H  
ATOM   2016  HB3 SER A 148     140.643 198.583 221.261  1.00  0.00           H  
ATOM   2017  HG  SER A 148     142.161 197.181 222.183  1.00  0.00           H  
ATOM   2018  N   SER A 149     140.232 194.661 222.730  1.00  0.00           N  
ATOM   2019  CA  SER A 149     140.361 193.220 222.871  1.00  0.00           C  
ATOM   2020  C   SER A 149     139.036 192.478 222.818  1.00  0.00           C  
ATOM   2021  O   SER A 149     138.935 191.431 222.201  1.00  0.00           O  
ATOM   2022  CB  SER A 149     141.092 192.883 224.180  1.00  0.00           C  
ATOM   2023  OG  SER A 149     142.420 193.356 224.171  1.00  0.00           O  
ATOM   2024  H   SER A 149     140.726 195.217 223.414  1.00  0.00           H  
ATOM   2025  HA  SER A 149     140.941 192.849 222.036  1.00  0.00           H  
ATOM   2026  HB2 SER A 149     140.571 193.302 225.042  1.00  0.00           H  
ATOM   2027  HB3 SER A 149     141.130 191.803 224.326  1.00  0.00           H  
ATOM   2028  HG  SER A 149     142.405 194.299 224.251  1.00  0.00           H  
ATOM   2029  N   VAL A 150     138.005 193.019 223.456  1.00  0.00           N  
ATOM   2030  CA  VAL A 150     136.733 192.342 223.579  1.00  0.00           C  
ATOM   2031  C   VAL A 150     135.914 192.416 222.281  1.00  0.00           C  
ATOM   2032  O   VAL A 150     135.160 191.488 222.006  1.00  0.00           O  
ATOM   2033  CB  VAL A 150     136.006 192.998 224.745  1.00  0.00           C  
ATOM   2034  CG1 VAL A 150     136.863 192.988 226.024  1.00  0.00           C  
ATOM   2035  CG2 VAL A 150     135.469 194.418 224.406  1.00  0.00           C  
ATOM   2036  H   VAL A 150     138.119 193.908 223.925  1.00  0.00           H  
ATOM   2037  HA  VAL A 150     136.904 191.290 223.822  1.00  0.00           H  
ATOM   2038  HB  VAL A 150     135.218 192.291 224.958  1.00  0.00           H  
ATOM   2039 HG11 VAL A 150     136.341 193.364 226.897  1.00  0.00           H  
ATOM   2040 HG12 VAL A 150     137.216 191.983 226.242  1.00  0.00           H  
ATOM   2041 HG13 VAL A 150     137.742 193.626 225.930  1.00  0.00           H  
ATOM   2042 HG21 VAL A 150     135.293 195.022 225.296  1.00  0.00           H  
ATOM   2043 HG22 VAL A 150     136.135 194.972 223.760  1.00  0.00           H  
ATOM   2044 HG23 VAL A 150     134.548 194.385 223.828  1.00  0.00           H  
ATOM   2045  N   TRP A 151     136.120 193.457 221.450  1.00  0.00           N  
ATOM   2046  CA  TRP A 151     135.536 193.577 220.113  1.00  0.00           C  
ATOM   2047  C   TRP A 151     136.007 192.462 219.189  1.00  0.00           C  
ATOM   2048  O   TRP A 151     135.223 191.994 218.367  1.00  0.00           O  
ATOM   2049  CB  TRP A 151     135.916 194.905 219.452  1.00  0.00           C  
ATOM   2050  CG  TRP A 151     135.568 196.134 220.209  1.00  0.00           C  
ATOM   2051  CD1 TRP A 151     134.550 196.264 221.088  1.00  0.00           C  
ATOM   2052  CD2 TRP A 151     136.234 197.424 220.157  1.00  0.00           C  
ATOM   2053  CE2 TRP A 151     135.548 198.309 221.035  1.00  0.00           C  
ATOM   2054  CE3 TRP A 151     137.346 197.942 219.455  1.00  0.00           C  
ATOM   2055  NE1 TRP A 151     134.541 197.548 221.578  1.00  0.00           N  
ATOM   2056  CZ2 TRP A 151     135.934 199.644 221.198  1.00  0.00           C  
ATOM   2057  CZ3 TRP A 151     137.756 199.278 219.632  1.00  0.00           C  
ATOM   2058  CH2 TRP A 151     137.045 200.133 220.496  1.00  0.00           C  
ATOM   2059  H   TRP A 151     136.782 194.167 221.730  1.00  0.00           H  
ATOM   2060  HA  TRP A 151     134.452 193.522 220.209  1.00  0.00           H  
ATOM   2061  HB2 TRP A 151     136.985 194.934 219.246  1.00  0.00           H  
ATOM   2062  HB3 TRP A 151     135.432 194.987 218.478  1.00  0.00           H  
ATOM   2063  HD1 TRP A 151     133.852 195.484 221.352  1.00  0.00           H  
ATOM   2064  HE1 TRP A 151     133.849 197.877 222.236  1.00  0.00           H  
ATOM   2065  HE3 TRP A 151     137.894 197.302 218.780  1.00  0.00           H  
ATOM   2066  HZ2 TRP A 151     135.390 200.284 221.863  1.00  0.00           H  
ATOM   2067  HZ3 TRP A 151     138.612 199.654 219.091  1.00  0.00           H  
ATOM   2068  HH2 TRP A 151     137.353 201.160 220.621  1.00  0.00           H  
ATOM   2069  N   PHE A 152     137.254 191.995 219.369  1.00  0.00           N  
ATOM   2070  CA  PHE A 152     137.769 190.794 218.727  1.00  0.00           C  
ATOM   2071  C   PHE A 152     136.865 189.589 219.009  1.00  0.00           C  
ATOM   2072  O   PHE A 152     136.416 188.944 218.067  1.00  0.00           O  
ATOM   2073  CB  PHE A 152     139.211 190.515 219.177  1.00  0.00           C  
ATOM   2074  CG  PHE A 152     139.775 189.218 218.660  1.00  0.00           C  
ATOM   2075  CD1 PHE A 152     140.412 189.199 217.413  1.00  0.00           C  
ATOM   2076  CD2 PHE A 152     139.618 188.025 219.399  1.00  0.00           C  
ATOM   2077  CE1 PHE A 152     140.897 187.987 216.894  1.00  0.00           C  
ATOM   2078  CE2 PHE A 152     140.081 186.809 218.870  1.00  0.00           C  
ATOM   2079  CZ  PHE A 152     140.725 186.793 217.619  1.00  0.00           C  
ATOM   2080  H   PHE A 152     137.836 192.438 220.066  1.00  0.00           H  
ATOM   2081  HA  PHE A 152     137.773 190.968 217.649  1.00  0.00           H  
ATOM   2082  HB2 PHE A 152     139.868 191.342 218.903  1.00  0.00           H  
ATOM   2083  HB3 PHE A 152     139.274 190.409 220.243  1.00  0.00           H  
ATOM   2084  HD1 PHE A 152     140.505 190.116 216.854  1.00  0.00           H  
ATOM   2085  HD2 PHE A 152     139.124 188.033 220.360  1.00  0.00           H  
ATOM   2086  HE1 PHE A 152     141.387 187.967 215.931  1.00  0.00           H  
ATOM   2087  HE2 PHE A 152     139.950 185.893 219.425  1.00  0.00           H  
ATOM   2088  HZ  PHE A 152     141.089 185.861 217.212  1.00  0.00           H  
ATOM   2089  N   GLU A 153     136.570 189.310 220.290  1.00  0.00           N  
ATOM   2090  CA  GLU A 153     135.675 188.222 220.670  1.00  0.00           C  
ATOM   2091  C   GLU A 153     134.251 188.449 220.143  1.00  0.00           C  
ATOM   2092  O   GLU A 153     133.622 187.479 219.735  1.00  0.00           O  
ATOM   2093  CB  GLU A 153     135.694 188.009 222.199  1.00  0.00           C  
ATOM   2094  CG  GLU A 153     134.882 186.790 222.700  1.00  0.00           C  
ATOM   2095  CD  GLU A 153     135.388 185.447 222.161  1.00  0.00           C  
ATOM   2096  OE1 GLU A 153     136.608 185.199 222.277  1.00  0.00           O  
ATOM   2097  OE2 GLU A 153     134.546 184.691 221.628  1.00  0.00           O1-
ATOM   2098  H   GLU A 153     136.956 189.886 221.024  1.00  0.00           H  
ATOM   2099  HA  GLU A 153     136.063 187.319 220.193  1.00  0.00           H  
ATOM   2100  HB2 GLU A 153     136.728 187.903 222.530  1.00  0.00           H  
ATOM   2101  HB3 GLU A 153     135.320 188.903 222.698  1.00  0.00           H  
ATOM   2102  HG2 GLU A 153     134.942 186.744 223.786  1.00  0.00           H  
ATOM   2103  HG3 GLU A 153     133.823 186.905 222.467  1.00  0.00           H  
ATOM   2104  N   MET A 154     133.779 189.710 220.062  1.00  0.00           N  
ATOM   2105  CA  MET A 154     132.486 190.070 219.468  1.00  0.00           C  
ATOM   2106  C   MET A 154     132.340 189.669 218.008  1.00  0.00           C  
ATOM   2107  O   MET A 154     131.246 189.299 217.588  1.00  0.00           O  
ATOM   2108  CB  MET A 154     132.172 191.574 219.609  1.00  0.00           C  
ATOM   2109  CG  MET A 154     131.895 192.012 221.040  1.00  0.00           C  
ATOM   2110  SD  MET A 154     130.592 190.998 221.750  1.00  0.00           S  
ATOM   2111  CE  MET A 154     131.604 189.856 222.738  1.00  0.00           C  
ATOM   2112  H   MET A 154     134.354 190.458 220.426  1.00  0.00           H  
ATOM   2113  HA  MET A 154     131.727 189.476 219.963  1.00  0.00           H  
ATOM   2114  HB2 MET A 154     132.948 192.193 219.173  1.00  0.00           H  
ATOM   2115  HB3 MET A 154     131.276 191.804 219.029  1.00  0.00           H  
ATOM   2116  HG2 MET A 154     132.780 191.962 221.666  1.00  0.00           H  
ATOM   2117  HG3 MET A 154     131.568 193.053 221.047  1.00  0.00           H  
ATOM   2118  HE1 MET A 154     130.989 189.079 223.189  1.00  0.00           H  
ATOM   2119  HE2 MET A 154     132.349 189.342 222.144  1.00  0.00           H  
ATOM   2120  HE3 MET A 154     132.132 190.398 223.523  1.00  0.00           H  
ATOM   2121  N   MET A 155     133.446 189.676 217.256  1.00  0.00           N  
ATOM   2122  CA  MET A 155     133.499 189.172 215.894  1.00  0.00           C  
ATOM   2123  C   MET A 155     133.199 187.665 215.855  1.00  0.00           C  
ATOM   2124  O   MET A 155     132.349 187.248 215.070  1.00  0.00           O  
ATOM   2125  CB  MET A 155     134.896 189.459 215.336  1.00  0.00           C  
ATOM   2126  CG  MET A 155     135.028 189.240 213.835  1.00  0.00           C  
ATOM   2127  SD  MET A 155     136.727 189.533 213.301  1.00  0.00           S  
ATOM   2128  CE  MET A 155     136.501 189.292 211.545  1.00  0.00           C  
ATOM   2129  H   MET A 155     134.311 189.993 217.673  1.00  0.00           H  
ATOM   2130  HA  MET A 155     132.756 189.707 215.299  1.00  0.00           H  
ATOM   2131  HB2 MET A 155     135.184 190.485 215.568  1.00  0.00           H  
ATOM   2132  HB3 MET A 155     135.631 188.816 215.814  1.00  0.00           H  
ATOM   2133  HG2 MET A 155     134.764 188.216 213.574  1.00  0.00           H  
ATOM   2134  HG3 MET A 155     134.354 189.903 213.292  1.00  0.00           H  
ATOM   2135  HE1 MET A 155     137.431 189.498 211.014  1.00  0.00           H  
ATOM   2136  HE2 MET A 155     136.197 188.268 211.336  1.00  0.00           H  
ATOM   2137  HE3 MET A 155     135.750 190.011 211.224  1.00  0.00           H  
ATOM   2138  N   ARG A 156     133.829 186.874 216.747  1.00  0.00           N  
ATOM   2139  CA  ARG A 156     133.590 185.436 216.896  1.00  0.00           C  
ATOM   2140  C   ARG A 156     132.156 185.097 217.345  1.00  0.00           C  
ATOM   2141  O   ARG A 156     131.733 183.961 217.138  1.00  0.00           O  
ATOM   2142  CB  ARG A 156     134.584 184.805 217.898  1.00  0.00           C  
ATOM   2143  CG  ARG A 156     136.051 184.782 217.435  1.00  0.00           C  
ATOM   2144  CD  ARG A 156     136.991 184.128 218.463  1.00  0.00           C  
ATOM   2145  NE  ARG A 156     136.781 182.673 218.564  1.00  0.00           N  
ATOM   2146  CZ  ARG A 156     137.322 181.869 219.496  1.00  0.00           C  
ATOM   2147  NH1 ARG A 156     138.139 182.355 220.443  1.00  0.00           N  
ATOM   2148  NH2 ARG A 156     137.042 180.559 219.480  1.00  0.00           N1+
ATOM   2149  H   ARG A 156     134.484 187.304 217.386  1.00  0.00           H  
ATOM   2150  HA  ARG A 156     133.740 184.970 215.920  1.00  0.00           H  
ATOM   2151  HB2 ARG A 156     134.521 185.310 218.860  1.00  0.00           H  
ATOM   2152  HB3 ARG A 156     134.284 183.775 218.096  1.00  0.00           H  
ATOM   2153  HG2 ARG A 156     136.128 184.262 216.480  1.00  0.00           H  
ATOM   2154  HG3 ARG A 156     136.389 185.803 217.251  1.00  0.00           H  
ATOM   2155  HD2 ARG A 156     138.028 184.301 218.175  1.00  0.00           H  
ATOM   2156  HD3 ARG A 156     136.852 184.590 219.441  1.00  0.00           H  
ATOM   2157  HE  ARG A 156     136.177 182.267 217.864  1.00  0.00           H  
ATOM   2158 HH11 ARG A 156     138.298 183.351 220.502  1.00  0.00           H  
ATOM   2159 HH12 ARG A 156     138.534 181.750 221.148  1.00  0.00           H  
ATOM   2160 HH21 ARG A 156     136.423 180.178 218.780  1.00  0.00           H  
ATOM   2161 HH22 ARG A 156     137.434 179.944 220.179  1.00  0.00           H  
ATOM   2162  N   VAL A 157     131.397 186.054 217.914  1.00  0.00           N  
ATOM   2163  CA  VAL A 157     129.992 185.862 218.280  1.00  0.00           C  
ATOM   2164  C   VAL A 157     129.137 185.720 217.010  1.00  0.00           C  
ATOM   2165  O   VAL A 157     128.497 184.688 216.819  1.00  0.00           O  
ATOM   2166  CB  VAL A 157     129.466 187.022 219.174  1.00  0.00           C  
ATOM   2167  CG1 VAL A 157     127.992 186.841 219.571  1.00  0.00           C  
ATOM   2168  CG2 VAL A 157     130.276 187.173 220.466  1.00  0.00           C  
ATOM   2169  H   VAL A 157     131.804 186.966 218.068  1.00  0.00           H  
ATOM   2170  HA  VAL A 157     129.913 184.933 218.849  1.00  0.00           H  
ATOM   2171  HB  VAL A 157     129.523 187.958 218.625  1.00  0.00           H  
ATOM   2172 HG11 VAL A 157     127.638 187.688 220.158  1.00  0.00           H  
ATOM   2173 HG12 VAL A 157     127.336 186.749 218.712  1.00  0.00           H  
ATOM   2174 HG13 VAL A 157     127.856 185.943 220.174  1.00  0.00           H  
ATOM   2175 HG21 VAL A 157     129.928 188.025 221.050  1.00  0.00           H  
ATOM   2176 HG22 VAL A 157     130.187 186.286 221.093  1.00  0.00           H  
ATOM   2177 HG23 VAL A 157     131.328 187.318 220.274  1.00  0.00           H  
ATOM   2178  N   TYR A 158     129.124 186.750 216.153  1.00  0.00           N  
ATOM   2179  CA  TYR A 158     128.184 186.850 215.037  1.00  0.00           C  
ATOM   2180  C   TYR A 158     128.798 186.440 213.696  1.00  0.00           C  
ATOM   2181  O   TYR A 158     128.221 186.742 212.652  1.00  0.00           O  
ATOM   2182  CB  TYR A 158     127.660 188.294 214.987  1.00  0.00           C  
ATOM   2183  CG  TYR A 158     126.936 188.705 216.255  1.00  0.00           C  
ATOM   2184  CD1 TYR A 158     125.872 187.929 216.765  1.00  0.00           C  
ATOM   2185  CD2 TYR A 158     127.367 189.840 216.966  1.00  0.00           C  
ATOM   2186  CE1 TYR A 158     125.240 188.288 217.966  1.00  0.00           C  
ATOM   2187  CE2 TYR A 158     126.745 190.194 218.176  1.00  0.00           C  
ATOM   2188  CZ  TYR A 158     125.687 189.414 218.679  1.00  0.00           C  
ATOM   2189  OH  TYR A 158     125.109 189.731 219.870  1.00  0.00           O  
ATOM   2190  H   TYR A 158     129.705 187.553 216.353  1.00  0.00           H  
ATOM   2191  HA  TYR A 158     127.338 186.181 215.190  1.00  0.00           H  
ATOM   2192  HB2 TYR A 158     128.494 188.974 214.812  1.00  0.00           H  
ATOM   2193  HB3 TYR A 158     126.973 188.436 214.153  1.00  0.00           H  
ATOM   2194  HD1 TYR A 158     125.558 187.025 216.273  1.00  0.00           H  
ATOM   2195  HD2 TYR A 158     128.193 190.433 216.601  1.00  0.00           H  
ATOM   2196  HE1 TYR A 158     124.436 187.681 218.357  1.00  0.00           H  
ATOM   2197  HE2 TYR A 158     127.094 191.059 218.723  1.00  0.00           H  
ATOM   2198  HH  TYR A 158     125.481 190.503 220.268  1.00  0.00           H  
ATOM   2199  N   SER A 159     129.945 185.737 213.714  1.00  0.00           N  
ATOM   2200  CA  SER A 159     130.600 185.101 212.565  1.00  0.00           C  
ATOM   2201  C   SER A 159     131.098 186.100 211.510  1.00  0.00           C  
ATOM   2202  O   SER A 159     131.439 185.700 210.394  1.00  0.00           O  
ATOM   2203  CB  SER A 159     129.725 183.965 211.966  1.00  0.00           C  
ATOM   2204  OG  SER A 159     129.037 184.317 210.776  1.00  0.00           O  
ATOM   2205  H   SER A 159     130.366 185.571 214.618  1.00  0.00           H  
ATOM   2206  HA  SER A 159     131.494 184.640 212.986  1.00  0.00           H  
ATOM   2207  HB2 SER A 159     130.371 183.123 211.715  1.00  0.00           H  
ATOM   2208  HB3 SER A 159     129.010 183.586 212.697  1.00  0.00           H  
ATOM   2209  HG  SER A 159     129.677 184.639 210.157  1.00  0.00           H  
ATOM   2210  N   TRP A 160     131.107 187.399 211.838  1.00  0.00           N  
ATOM   2211  CA  TRP A 160     131.458 188.459 210.915  1.00  0.00           C  
ATOM   2212  C   TRP A 160     132.925 188.368 210.530  1.00  0.00           C  
ATOM   2213  O   TRP A 160     133.743 187.775 211.231  1.00  0.00           O  
ATOM   2214  CB  TRP A 160     131.153 189.817 211.547  1.00  0.00           C  
ATOM   2215  CG  TRP A 160     129.707 190.070 211.824  1.00  0.00           C  
ATOM   2216  CD1 TRP A 160     128.645 189.520 211.187  1.00  0.00           C  
ATOM   2217  CD2 TRP A 160     129.158 190.942 212.840  1.00  0.00           C  
ATOM   2218  CE2 TRP A 160     127.733 190.885 212.763  1.00  0.00           C  
ATOM   2219  CE3 TRP A 160     129.730 191.783 213.818  1.00  0.00           C  
ATOM   2220  NE1 TRP A 160     127.478 189.994 211.743  1.00  0.00           N  
ATOM   2221  CZ2 TRP A 160     126.912 191.641 213.612  1.00  0.00           C  
ATOM   2222  CZ3 TRP A 160     128.920 192.552 214.668  1.00  0.00           C  
ATOM   2223  CH2 TRP A 160     127.522 192.486 214.557  1.00  0.00           C  
ATOM   2224  H   TRP A 160     130.828 187.660 212.773  1.00  0.00           H  
ATOM   2225  HA  TRP A 160     130.870 188.338 210.004  1.00  0.00           H  
ATOM   2226  HB2 TRP A 160     131.697 189.908 212.489  1.00  0.00           H  
ATOM   2227  HB3 TRP A 160     131.507 190.631 210.912  1.00  0.00           H  
ATOM   2228  HD1 TRP A 160     128.703 188.817 210.370  1.00  0.00           H  
ATOM   2229  HE1 TRP A 160     126.563 189.731 211.403  1.00  0.00           H  
ATOM   2230  HE3 TRP A 160     130.804 191.846 213.907  1.00  0.00           H  
ATOM   2231  HZ2 TRP A 160     125.836 191.592 213.529  1.00  0.00           H  
ATOM   2232  HZ3 TRP A 160     129.373 193.203 215.401  1.00  0.00           H  
ATOM   2233  HH2 TRP A 160     126.942 193.113 215.204  1.00  0.00           H  
ATOM   2234  N   ASN A 161     133.212 188.914 209.356  1.00  0.00           N  
ATOM   2235  CA  ASN A 161     134.513 188.921 208.722  1.00  0.00           C  
ATOM   2236  C   ASN A 161     134.618 190.142 207.833  1.00  0.00           C  
ATOM   2237  O   ASN A 161     133.596 190.734 207.477  1.00  0.00           O  
ATOM   2238  CB  ASN A 161     134.876 187.575 208.072  1.00  0.00           C  
ATOM   2239  CG  ASN A 161     133.897 187.157 206.979  1.00  0.00           C  
ATOM   2240  ND2 ASN A 161     132.881 186.373 207.339  1.00  0.00           N  
ATOM   2241  OD1 ASN A 161     134.062 187.545 205.825  1.00  0.00           O  
ATOM   2242  H   ASN A 161     132.471 189.379 208.851  1.00  0.00           H  
ATOM   2243  HA  ASN A 161     135.267 189.076 209.467  1.00  0.00           H  
ATOM   2244  HB2 ASN A 161     135.876 187.626 207.640  1.00  0.00           H  
ATOM   2245  HB3 ASN A 161     134.925 186.793 208.832  1.00  0.00           H  
ATOM   2246 HD21 ASN A 161     132.778 186.088 208.303  1.00  0.00           H  
ATOM   2247 HD22 ASN A 161     132.211 186.077 206.646  1.00  0.00           H  
ATOM   2248  N   HIS A 162     135.859 190.512 207.481  1.00  0.00           N  
ATOM   2249  CA  HIS A 162     136.162 191.612 206.571  1.00  0.00           C  
ATOM   2250  C   HIS A 162     135.601 192.934 207.113  1.00  0.00           C  
ATOM   2251  O   HIS A 162     134.725 193.545 206.497  1.00  0.00           O  
ATOM   2252  CB  HIS A 162     135.660 191.301 205.141  1.00  0.00           C  
ATOM   2253  CG  HIS A 162     136.505 190.316 204.385  1.00  0.00           C  
ATOM   2254  CD2 HIS A 162     137.569 190.541 203.546  1.00  0.00           C  
ATOM   2255  ND1 HIS A 162     136.341 188.941 204.425  1.00  0.00           N  
ATOM   2256  CE1 HIS A 162     137.263 188.416 203.611  1.00  0.00           C  
ATOM   2257  NE2 HIS A 162     138.045 189.330 203.049  1.00  0.00           N  
ATOM   2258  H   HIS A 162     136.638 189.969 207.825  1.00  0.00           H  
ATOM   2259  HA  HIS A 162     137.247 191.726 206.541  1.00  0.00           H  
ATOM   2260  HB2 HIS A 162     134.619 190.976 205.117  1.00  0.00           H  
ATOM   2261  HB3 HIS A 162     135.688 192.214 204.543  1.00  0.00           H  
ATOM   2262  HD1 HIS A 162     135.633 188.431 204.942  1.00  0.00           H  
ATOM   2263  HD2 HIS A 162     138.022 191.477 203.254  1.00  0.00           H  
ATOM   2264  HE1 HIS A 162     137.364 187.355 203.431  1.00  0.00           H  
ATOM   2265  N   ILE A 163     136.057 193.327 208.309  1.00  0.00           N  
ATOM   2266  CA  ILE A 163     135.631 194.563 208.950  1.00  0.00           C  
ATOM   2267  C   ILE A 163     136.590 195.684 208.536  1.00  0.00           C  
ATOM   2268  O   ILE A 163     137.744 195.439 208.172  1.00  0.00           O  
ATOM   2269  CB  ILE A 163     135.613 194.361 210.490  1.00  0.00           C  
ATOM   2270  CG1 ILE A 163     134.676 195.378 211.170  1.00  0.00           C  
ATOM   2271  CG2 ILE A 163     137.003 194.378 211.162  1.00  0.00           C  
ATOM   2272  CD1 ILE A 163     133.965 194.821 212.405  1.00  0.00           C  
ATOM   2273  H   ILE A 163     136.762 192.775 208.773  1.00  0.00           H  
ATOM   2274  HA  ILE A 163     134.626 194.815 208.609  1.00  0.00           H  
ATOM   2275  HB  ILE A 163     135.182 193.373 210.660  1.00  0.00           H  
ATOM   2276 HG12 ILE A 163     135.223 196.282 211.425  1.00  0.00           H  
ATOM   2277 HG13 ILE A 163     133.904 195.696 210.482  1.00  0.00           H  
ATOM   2278 HG21 ILE A 163     136.931 194.069 212.205  1.00  0.00           H  
ATOM   2279 HG22 ILE A 163     137.688 193.687 210.669  1.00  0.00           H  
ATOM   2280 HG23 ILE A 163     137.459 195.368 211.152  1.00  0.00           H  
ATOM   2281 HD11 ILE A 163     133.348 195.587 212.877  1.00  0.00           H  
ATOM   2282 HD12 ILE A 163     133.312 193.989 212.141  1.00  0.00           H  
ATOM   2283 HD13 ILE A 163     134.676 194.460 213.147  1.00  0.00           H  
ATOM   2284  N   ILE A 164     136.094 196.920 208.615  1.00  0.00           N  
ATOM   2285  CA  ILE A 164     136.878 198.127 208.390  1.00  0.00           C  
ATOM   2286  C   ILE A 164     137.163 198.785 209.742  1.00  0.00           C  
ATOM   2287  O   ILE A 164     136.681 198.343 210.788  1.00  0.00           O  
ATOM   2288  CB  ILE A 164     136.115 199.076 207.431  1.00  0.00           C  
ATOM   2289  CG1 ILE A 164     134.886 199.791 208.041  1.00  0.00           C  
ATOM   2290  CG2 ILE A 164     135.740 198.350 206.125  1.00  0.00           C  
ATOM   2291  CD1 ILE A 164     134.480 201.032 207.245  1.00  0.00           C  
ATOM   2292  H   ILE A 164     135.141 197.043 208.928  1.00  0.00           H  
ATOM   2293  HA  ILE A 164     137.841 197.890 207.933  1.00  0.00           H  
ATOM   2294  HB  ILE A 164     136.831 199.853 207.157  1.00  0.00           H  
ATOM   2295 HG12 ILE A 164     134.046 199.103 208.076  1.00  0.00           H  
ATOM   2296 HG13 ILE A 164     135.056 200.121 209.064  1.00  0.00           H  
ATOM   2297 HG21 ILE A 164     135.394 199.049 205.363  1.00  0.00           H  
ATOM   2298 HG22 ILE A 164     136.601 197.827 205.708  1.00  0.00           H  
ATOM   2299 HG23 ILE A 164     134.949 197.615 206.278  1.00  0.00           H  
ATOM   2300 HD11 ILE A 164     133.699 201.596 207.750  1.00  0.00           H  
ATOM   2301 HD12 ILE A 164     135.324 201.709 207.113  1.00  0.00           H  
ATOM   2302 HD13 ILE A 164     134.104 200.771 206.256  1.00  0.00           H  
ATOM   2303  N   LEU A 165     137.947 199.865 209.708  1.00  0.00           N  
ATOM   2304  CA  LEU A 165     138.324 200.600 210.897  1.00  0.00           C  
ATOM   2305  C   LEU A 165     138.628 202.056 210.563  1.00  0.00           C  
ATOM   2306  O   LEU A 165     139.355 202.346 209.619  1.00  0.00           O  
ATOM   2307  CB  LEU A 165     139.478 199.862 211.597  1.00  0.00           C  
ATOM   2308  CG  LEU A 165     139.971 200.517 212.893  1.00  0.00           C  
ATOM   2309  CD1 LEU A 165     138.888 200.554 213.971  1.00  0.00           C  
ATOM   2310  CD2 LEU A 165     141.208 199.780 213.399  1.00  0.00           C  
ATOM   2311  H   LEU A 165     138.309 200.190 208.822  1.00  0.00           H  
ATOM   2312  HA  LEU A 165     137.458 200.608 211.561  1.00  0.00           H  
ATOM   2313  HB2 LEU A 165     139.187 198.833 211.811  1.00  0.00           H  
ATOM   2314  HB3 LEU A 165     140.314 199.797 210.904  1.00  0.00           H  
ATOM   2315  HG  LEU A 165     140.262 201.539 212.677  1.00  0.00           H  
ATOM   2316 HD11 LEU A 165     139.254 201.033 214.879  1.00  0.00           H  
ATOM   2317 HD12 LEU A 165     138.015 201.112 213.650  1.00  0.00           H  
ATOM   2318 HD13 LEU A 165     138.584 199.540 214.233  1.00  0.00           H  
ATOM   2319 HD21 LEU A 165     141.503 200.108 214.396  1.00  0.00           H  
ATOM   2320 HD22 LEU A 165     141.020 198.709 213.419  1.00  0.00           H  
ATOM   2321 HD23 LEU A 165     142.056 199.945 212.733  1.00  0.00           H  
ATOM   2322  N   LEU A 166     138.112 202.964 211.392  1.00  0.00           N  
ATOM   2323  CA  LEU A 166     138.435 204.381 211.408  1.00  0.00           C  
ATOM   2324  C   LEU A 166     139.040 204.673 212.777  1.00  0.00           C  
ATOM   2325  O   LEU A 166     138.490 204.257 213.791  1.00  0.00           O  
ATOM   2326  CB  LEU A 166     137.136 205.173 211.155  1.00  0.00           C  
ATOM   2327  CG  LEU A 166     137.122 206.654 211.598  1.00  0.00           C  
ATOM   2328  CD1 LEU A 166     138.204 207.504 210.914  1.00  0.00           C  
ATOM   2329  CD2 LEU A 166     135.733 207.254 211.350  1.00  0.00           C  
ATOM   2330  H   LEU A 166     137.526 202.639 212.150  1.00  0.00           H  
ATOM   2331  HA  LEU A 166     139.164 204.636 210.637  1.00  0.00           H  
ATOM   2332  HB2 LEU A 166     136.891 205.109 210.094  1.00  0.00           H  
ATOM   2333  HB3 LEU A 166     136.316 204.672 211.673  1.00  0.00           H  
ATOM   2334  HG  LEU A 166     137.285 206.709 212.675  1.00  0.00           H  
ATOM   2335 HD11 LEU A 166     138.140 208.543 211.238  1.00  0.00           H  
ATOM   2336 HD12 LEU A 166     139.212 207.163 211.135  1.00  0.00           H  
ATOM   2337 HD13 LEU A 166     138.087 207.491 209.830  1.00  0.00           H  
ATOM   2338 HD21 LEU A 166     135.681 208.285 211.703  1.00  0.00           H  
ATOM   2339 HD22 LEU A 166     135.483 207.254 210.288  1.00  0.00           H  
ATOM   2340 HD23 LEU A 166     134.960 206.692 211.874  1.00  0.00           H  
ATOM   2341  N   VAL A 167     140.162 205.398 212.814  1.00  0.00           N  
ATOM   2342  CA  VAL A 167     140.826 205.795 214.047  1.00  0.00           C  
ATOM   2343  C   VAL A 167     141.312 207.232 213.918  1.00  0.00           C  
ATOM   2344  O   VAL A 167     141.827 207.610 212.867  1.00  0.00           O  
ATOM   2345  CB  VAL A 167     141.979 204.828 214.416  1.00  0.00           C  
ATOM   2346  CG1 VAL A 167     142.355 204.979 215.887  1.00  0.00           C  
ATOM   2347  CG2 VAL A 167     141.697 203.346 214.142  1.00  0.00           C  
ATOM   2348  H   VAL A 167     140.574 205.717 211.945  1.00  0.00           H  
ATOM   2349  HA  VAL A 167     140.095 205.786 214.859  1.00  0.00           H  
ATOM   2350  HB  VAL A 167     142.856 205.087 213.820  1.00  0.00           H  
ATOM   2351 HG11 VAL A 167     143.118 204.252 216.136  1.00  0.00           H  
ATOM   2352 HG12 VAL A 167     142.743 205.963 216.112  1.00  0.00           H  
ATOM   2353 HG13 VAL A 167     141.503 204.795 216.542  1.00  0.00           H  
ATOM   2354 HG21 VAL A 167     142.512 202.711 214.493  1.00  0.00           H  
ATOM   2355 HG22 VAL A 167     140.783 203.010 214.631  1.00  0.00           H  
ATOM   2356 HG23 VAL A 167     141.615 203.172 213.069  1.00  0.00           H  
ATOM   2357  N   SER A 168     141.231 207.999 215.016  1.00  0.00           N  
ATOM   2358  CA  SER A 168     141.929 209.271 215.141  1.00  0.00           C  
ATOM   2359  C   SER A 168     143.445 209.024 215.310  1.00  0.00           C  
ATOM   2360  O   SER A 168     143.869 208.084 215.978  1.00  0.00           O  
ATOM   2361  CB  SER A 168     141.376 210.066 216.336  1.00  0.00           C  
ATOM   2362  OG  SER A 168     141.974 211.348 216.367  1.00  0.00           O  
ATOM   2363  H   SER A 168     140.802 207.619 215.848  1.00  0.00           H  
ATOM   2364  HA  SER A 168     141.738 209.837 214.236  1.00  0.00           H  
ATOM   2365  HB2 SER A 168     140.295 210.186 216.255  1.00  0.00           H  
ATOM   2366  HB3 SER A 168     141.576 209.553 217.278  1.00  0.00           H  
ATOM   2367  HG  SER A 168     141.793 211.768 217.196  1.00  0.00           H  
ATOM   2368  N   ASP A 169     144.261 209.885 214.696  1.00  0.00           N  
ATOM   2369  CA  ASP A 169     145.717 209.852 214.633  1.00  0.00           C  
ATOM   2370  C   ASP A 169     146.391 210.324 215.915  1.00  0.00           C  
ATOM   2371  O   ASP A 169     147.617 210.237 215.992  1.00  0.00           O  
ATOM   2372  CB  ASP A 169     146.216 210.762 213.486  1.00  0.00           C  
ATOM   2373  CG  ASP A 169     146.195 210.053 212.143  1.00  0.00           C  
ATOM   2374  OD1 ASP A 169     146.925 209.044 212.033  1.00  0.00           O  
ATOM   2375  OD2 ASP A 169     145.496 210.552 211.239  1.00  0.00           O1-
ATOM   2376  H   ASP A 169     143.814 210.609 214.141  1.00  0.00           H  
ATOM   2377  HA  ASP A 169     146.041 208.821 214.477  1.00  0.00           H  
ATOM   2378  HB2 ASP A 169     145.638 211.686 213.438  1.00  0.00           H  
ATOM   2379  HB3 ASP A 169     147.251 211.075 213.629  1.00  0.00           H  
ATOM   2380  N   ASP A 170     145.629 210.746 216.940  1.00  0.00           N  
ATOM   2381  CA  ASP A 170     146.145 210.905 218.297  1.00  0.00           C  
ATOM   2382  C   ASP A 170     146.704 209.568 218.787  1.00  0.00           C  
ATOM   2383  O   ASP A 170     146.112 208.517 218.541  1.00  0.00           O  
ATOM   2384  CB  ASP A 170     145.066 211.422 219.265  1.00  0.00           C  
ATOM   2385  CG  ASP A 170     144.599 212.839 218.943  1.00  0.00           C  
ATOM   2386  OD1 ASP A 170     143.558 212.956 218.264  1.00  0.00           O  
ATOM   2387  OD2 ASP A 170     145.295 213.777 219.390  1.00  0.00           O1-
ATOM   2388  H   ASP A 170     144.629 210.817 216.806  1.00  0.00           H  
ATOM   2389  HA  ASP A 170     146.959 211.633 218.262  1.00  0.00           H  
ATOM   2390  HB2 ASP A 170     144.202 210.755 219.271  1.00  0.00           H  
ATOM   2391  HB3 ASP A 170     145.456 211.436 220.283  1.00  0.00           H  
ATOM   2392  N   HIE A 171     147.868 209.635 219.444  1.00  0.00           N  
ATOM   2393  CA  HIE A 171     148.663 208.524 219.963  1.00  0.00           C  
ATOM   2394  C   HIE A 171     147.861 207.452 220.731  1.00  0.00           C  
ATOM   2395  O   HIE A 171     148.223 206.280 220.688  1.00  0.00           O  
ATOM   2396  CB  HIE A 171     149.805 209.099 220.804  1.00  0.00           C  
ATOM   2397  CG  HIE A 171     149.313 209.798 222.041  1.00  0.00           C  
ATOM   2398  CD2 HIE A 171     149.178 209.256 223.293  1.00  0.00           C  
ATOM   2399  ND1 HIE A 171     148.805 211.099 222.055  1.00  0.00           N  
ATOM   2400  CE1 HIE A 171     148.414 211.294 223.310  1.00  0.00           C  
ATOM   2401  NE2 HIE A 171     148.635 210.239 224.094  1.00  0.00           N  
ATOM   2402  H   HIE A 171     148.251 210.558 219.594  1.00  0.00           H  
ATOM   2403  HA  HIE A 171     149.140 208.050 219.111  1.00  0.00           H  
ATOM   2404  HB2 HIE A 171     150.475 208.294 221.111  1.00  0.00           H  
ATOM   2405  HB3 HIE A 171     150.409 209.793 220.217  1.00  0.00           H  
ATOM   2406  HD2 HIE A 171     149.379 208.256 223.623  1.00  0.00           H  
ATOM   2407  HE1 HIE A 171     147.963 212.211 223.659  1.00  0.00           H  
ATOM   2408  HE2 HIE A 171     148.388 210.157 225.070  1.00  0.00           H  
ATOM   2409  N   GLU A 172     146.765 207.858 221.398  1.00  0.00           N  
ATOM   2410  CA  GLU A 172     145.769 207.005 222.045  1.00  0.00           C  
ATOM   2411  C   GLU A 172     145.181 205.982 221.063  1.00  0.00           C  
ATOM   2412  O   GLU A 172     145.342 204.779 221.263  1.00  0.00           O  
ATOM   2413  CB  GLU A 172     144.665 207.869 222.702  1.00  0.00           C  
ATOM   2414  CG  GLU A 172     144.217 209.111 221.899  1.00  0.00           C  
ATOM   2415  CD  GLU A 172     143.040 209.833 222.550  1.00  0.00           C  
ATOM   2416  OE1 GLU A 172     143.314 210.707 223.400  1.00  0.00           O  
ATOM   2417  OE2 GLU A 172     141.892 209.499 222.185  1.00  0.00           O1-
ATOM   2418  H   GLU A 172     146.554 208.845 221.376  1.00  0.00           H  
ATOM   2419  HA  GLU A 172     146.273 206.442 222.833  1.00  0.00           H  
ATOM   2420  HB2 GLU A 172     143.802 207.247 222.946  1.00  0.00           H  
ATOM   2421  HB3 GLU A 172     145.046 208.220 223.663  1.00  0.00           H  
ATOM   2422  HG2 GLU A 172     145.041 209.819 221.817  1.00  0.00           H  
ATOM   2423  HG3 GLU A 172     143.930 208.846 220.882  1.00  0.00           H  
ATOM   2424  N   GLY A 173     144.577 206.465 219.967  1.00  0.00           N  
ATOM   2425  CA  GLY A 173     144.078 205.659 218.864  1.00  0.00           C  
ATOM   2426  C   GLY A 173     145.187 204.927 218.100  1.00  0.00           C  
ATOM   2427  O   GLY A 173     144.959 203.838 217.583  1.00  0.00           O  
ATOM   2428  H   GLY A 173     144.528 207.468 219.857  1.00  0.00           H  
ATOM   2429  HA2 GLY A 173     143.333 204.953 219.230  1.00  0.00           H  
ATOM   2430  HA3 GLY A 173     143.563 206.331 218.180  1.00  0.00           H  
ATOM   2431  N   ARG A 174     146.407 205.481 218.071  1.00  0.00           N  
ATOM   2432  CA  ARG A 174     147.572 204.863 217.444  1.00  0.00           C  
ATOM   2433  C   ARG A 174     147.947 203.572 218.192  1.00  0.00           C  
ATOM   2434  O   ARG A 174     148.026 202.520 217.563  1.00  0.00           O  
ATOM   2435  CB  ARG A 174     148.720 205.891 217.439  1.00  0.00           C  
ATOM   2436  CG  ARG A 174     149.457 206.002 216.102  1.00  0.00           C  
ATOM   2437  CD  ARG A 174     150.582 207.048 216.138  1.00  0.00           C  
ATOM   2438  NE  ARG A 174     151.041 207.373 214.781  1.00  0.00           N  
ATOM   2439  CZ  ARG A 174     151.932 206.674 214.059  1.00  0.00           C  
ATOM   2440  NH1 ARG A 174     152.520 205.574 214.550  1.00  0.00           N  
ATOM   2441  NH2 ARG A 174     152.232 207.081 212.819  1.00  0.00           N1+
ATOM   2442  H   ARG A 174     146.529 206.385 218.508  1.00  0.00           H  
ATOM   2443  HA  ARG A 174     147.301 204.612 216.416  1.00  0.00           H  
ATOM   2444  HB2 ARG A 174     148.289 206.876 217.605  1.00  0.00           H  
ATOM   2445  HB3 ARG A 174     149.428 205.717 218.251  1.00  0.00           H  
ATOM   2446  HG2 ARG A 174     149.869 205.029 215.832  1.00  0.00           H  
ATOM   2447  HG3 ARG A 174     148.741 206.261 215.319  1.00  0.00           H  
ATOM   2448  HD2 ARG A 174     150.211 207.972 216.582  1.00  0.00           H  
ATOM   2449  HD3 ARG A 174     151.414 206.715 216.759  1.00  0.00           H  
ATOM   2450  HE  ARG A 174     150.593 208.171 214.351  1.00  0.00           H  
ATOM   2451 HH11 ARG A 174     152.283 205.255 215.476  1.00  0.00           H  
ATOM   2452 HH12 ARG A 174     153.177 205.049 213.990  1.00  0.00           H  
ATOM   2453 HH21 ARG A 174     151.787 207.900 212.429  1.00  0.00           H  
ATOM   2454 HH22 ARG A 174     152.891 206.565 212.254  1.00  0.00           H  
ATOM   2455  N   ALA A 175     148.051 203.625 219.533  1.00  0.00           N  
ATOM   2456  CA  ALA A 175     148.195 202.459 220.402  1.00  0.00           C  
ATOM   2457  C   ALA A 175     146.988 201.515 220.314  1.00  0.00           C  
ATOM   2458  O   ALA A 175     147.182 200.307 220.374  1.00  0.00           O  
ATOM   2459  CB  ALA A 175     148.401 202.909 221.855  1.00  0.00           C  
ATOM   2460  H   ALA A 175     147.951 204.527 219.982  1.00  0.00           H  
ATOM   2461  HA  ALA A 175     149.084 201.914 220.088  1.00  0.00           H  
ATOM   2462  HB1 ALA A 175     148.543 202.056 222.519  1.00  0.00           H  
ATOM   2463  HB2 ALA A 175     149.283 203.543 221.947  1.00  0.00           H  
ATOM   2464  HB3 ALA A 175     147.548 203.479 222.225  1.00  0.00           H  
ATOM   2465  N   ALA A 176     145.763 202.032 220.109  1.00  0.00           N  
ATOM   2466  CA  ALA A 176     144.562 201.218 219.917  1.00  0.00           C  
ATOM   2467  C   ALA A 176     144.654 200.347 218.657  1.00  0.00           C  
ATOM   2468  O   ALA A 176     144.420 199.144 218.747  1.00  0.00           O  
ATOM   2469  CB  ALA A 176     143.310 202.107 219.862  1.00  0.00           C  
ATOM   2470  H   ALA A 176     145.662 203.037 220.074  1.00  0.00           H  
ATOM   2471  HA  ALA A 176     144.468 200.554 220.777  1.00  0.00           H  
ATOM   2472  HB1 ALA A 176     142.409 201.499 219.953  1.00  0.00           H  
ATOM   2473  HB2 ALA A 176     143.297 202.824 220.683  1.00  0.00           H  
ATOM   2474  HB3 ALA A 176     143.223 202.657 218.928  1.00  0.00           H  
ATOM   2475  N   GLN A 177     145.064 200.929 217.514  1.00  0.00           N  
ATOM   2476  CA  GLN A 177     145.290 200.212 216.260  1.00  0.00           C  
ATOM   2477  C   GLN A 177     146.434 199.197 216.382  1.00  0.00           C  
ATOM   2478  O   GLN A 177     146.316 198.103 215.838  1.00  0.00           O  
ATOM   2479  CB  GLN A 177     145.592 201.211 215.125  1.00  0.00           C  
ATOM   2480  CG  GLN A 177     145.724 200.550 213.735  1.00  0.00           C  
ATOM   2481  CD  GLN A 177     146.029 201.574 212.648  1.00  0.00           C  
ATOM   2482  NE2 GLN A 177     144.986 202.067 211.979  1.00  0.00           N  
ATOM   2483  OE1 GLN A 177     147.186 201.909 212.405  1.00  0.00           O  
ATOM   2484  H   GLN A 177     145.240 201.926 217.522  1.00  0.00           H  
ATOM   2485  HA  GLN A 177     144.373 199.673 216.013  1.00  0.00           H  
ATOM   2486  HB2 GLN A 177     144.795 201.955 215.090  1.00  0.00           H  
ATOM   2487  HB3 GLN A 177     146.504 201.766 215.355  1.00  0.00           H  
ATOM   2488  HG2 GLN A 177     146.530 199.815 213.718  1.00  0.00           H  
ATOM   2489  HG3 GLN A 177     144.810 200.008 213.486  1.00  0.00           H  
ATOM   2490 HE21 GLN A 177     144.050 201.761 212.203  1.00  0.00           H  
ATOM   2491 HE22 GLN A 177     145.141 202.744 211.246  1.00  0.00           H  
ATOM   2492  N   LYS A 178     147.509 199.537 217.115  1.00  0.00           N  
ATOM   2493  CA  LYS A 178     148.639 198.646 217.372  1.00  0.00           C  
ATOM   2494  C   LYS A 178     148.203 197.414 218.172  1.00  0.00           C  
ATOM   2495  O   LYS A 178     148.443 196.295 217.725  1.00  0.00           O  
ATOM   2496  CB  LYS A 178     149.750 199.394 218.131  1.00  0.00           C  
ATOM   2497  CG  LYS A 178     150.508 200.406 217.263  1.00  0.00           C  
ATOM   2498  CD  LYS A 178     151.560 201.182 218.068  1.00  0.00           C  
ATOM   2499  CE  LYS A 178     152.208 202.313 217.262  1.00  0.00           C  
ATOM   2500  NZ  LYS A 178     153.308 202.936 218.016  1.00  0.00           N1+
ATOM   2501  H   LYS A 178     147.540 200.463 217.520  1.00  0.00           H  
ATOM   2502  HA  LYS A 178     149.034 198.302 216.414  1.00  0.00           H  
ATOM   2503  HB2 LYS A 178     149.334 199.893 219.003  1.00  0.00           H  
ATOM   2504  HB3 LYS A 178     150.475 198.676 218.519  1.00  0.00           H  
ATOM   2505  HG2 LYS A 178     151.000 199.879 216.445  1.00  0.00           H  
ATOM   2506  HG3 LYS A 178     149.819 201.097 216.785  1.00  0.00           H  
ATOM   2507  HD2 LYS A 178     151.105 201.601 218.965  1.00  0.00           H  
ATOM   2508  HD3 LYS A 178     152.326 200.484 218.409  1.00  0.00           H  
ATOM   2509  HE2 LYS A 178     152.602 201.932 216.319  1.00  0.00           H  
ATOM   2510  HE3 LYS A 178     151.466 203.075 217.018  1.00  0.00           H  
ATOM   2511  HZ1 LYS A 178     154.008 202.237 218.222  1.00  0.00           H  
ATOM   2512  HZ2 LYS A 178     153.727 203.673 217.467  1.00  0.00           H  
ATOM   2513  HZ3 LYS A 178     152.953 203.318 218.882  1.00  0.00           H  
ATOM   2514  N   ARG A 179     147.506 197.618 219.306  1.00  0.00           N  
ATOM   2515  CA  ARG A 179     146.946 196.557 220.144  1.00  0.00           C  
ATOM   2516  C   ARG A 179     145.952 195.691 219.361  1.00  0.00           C  
ATOM   2517  O   ARG A 179     145.980 194.476 219.504  1.00  0.00           O  
ATOM   2518  CB  ARG A 179     146.248 197.139 221.392  1.00  0.00           C  
ATOM   2519  CG  ARG A 179     147.160 197.906 222.370  1.00  0.00           C  
ATOM   2520  CD  ARG A 179     148.025 197.053 223.304  1.00  0.00           C  
ATOM   2521  NE  ARG A 179     148.766 197.927 224.229  1.00  0.00           N  
ATOM   2522  CZ  ARG A 179     149.689 197.542 225.128  1.00  0.00           C  
ATOM   2523  NH1 ARG A 179     150.049 196.257 225.250  1.00  0.00           N  
ATOM   2524  NH2 ARG A 179     150.261 198.459 225.922  1.00  0.00           N1+
ATOM   2525  H   ARG A 179     147.331 198.574 219.592  1.00  0.00           H  
ATOM   2526  HA  ARG A 179     147.768 195.924 220.479  1.00  0.00           H  
ATOM   2527  HB2 ARG A 179     145.462 197.820 221.061  1.00  0.00           H  
ATOM   2528  HB3 ARG A 179     145.735 196.348 221.940  1.00  0.00           H  
ATOM   2529  HG2 ARG A 179     147.839 198.554 221.826  1.00  0.00           H  
ATOM   2530  HG3 ARG A 179     146.533 198.562 222.976  1.00  0.00           H  
ATOM   2531  HD2 ARG A 179     147.405 196.368 223.882  1.00  0.00           H  
ATOM   2532  HD3 ARG A 179     148.730 196.454 222.726  1.00  0.00           H  
ATOM   2533  HE  ARG A 179     148.536 198.910 224.185  1.00  0.00           H  
ATOM   2534 HH11 ARG A 179     149.628 195.552 224.663  1.00  0.00           H  
ATOM   2535 HH12 ARG A 179     150.716 195.979 225.959  1.00  0.00           H  
ATOM   2536 HH21 ARG A 179     150.069 199.444 225.797  1.00  0.00           H  
ATOM   2537 HH22 ARG A 179     150.932 198.174 226.624  1.00  0.00           H  
ATOM   2538  N   LEU A 180     145.119 196.286 218.491  1.00  0.00           N  
ATOM   2539  CA  LEU A 180     144.199 195.532 217.652  1.00  0.00           C  
ATOM   2540  C   LEU A 180     144.943 194.687 216.617  1.00  0.00           C  
ATOM   2541  O   LEU A 180     144.727 193.485 216.586  1.00  0.00           O  
ATOM   2542  CB  LEU A 180     143.187 196.462 216.970  1.00  0.00           C  
ATOM   2543  CG  LEU A 180     142.202 195.737 216.022  1.00  0.00           C  
ATOM   2544  CD1 LEU A 180     141.466 194.558 216.685  1.00  0.00           C  
ATOM   2545  CD2 LEU A 180     141.198 196.741 215.467  1.00  0.00           C  
ATOM   2546  H   LEU A 180     145.126 197.294 218.408  1.00  0.00           H  
ATOM   2547  HA  LEU A 180     143.641 194.860 218.300  1.00  0.00           H  
ATOM   2548  HB2 LEU A 180     142.621 196.984 217.743  1.00  0.00           H  
ATOM   2549  HB3 LEU A 180     143.717 197.238 216.415  1.00  0.00           H  
ATOM   2550  HG  LEU A 180     142.755 195.350 215.166  1.00  0.00           H  
ATOM   2551 HD11 LEU A 180     140.728 194.130 216.007  1.00  0.00           H  
ATOM   2552 HD12 LEU A 180     142.134 193.748 216.969  1.00  0.00           H  
ATOM   2553 HD13 LEU A 180     140.937 194.880 217.583  1.00  0.00           H  
ATOM   2554 HD21 LEU A 180     140.604 196.312 214.659  1.00  0.00           H  
ATOM   2555 HD22 LEU A 180     140.514 197.096 216.239  1.00  0.00           H  
ATOM   2556 HD23 LEU A 180     141.732 197.605 215.081  1.00  0.00           H  
ATOM   2557  N   GLU A 181     145.820 195.276 215.793  1.00  0.00           N  
ATOM   2558  CA  GLU A 181     146.538 194.565 214.735  1.00  0.00           C  
ATOM   2559  C   GLU A 181     147.396 193.401 215.274  1.00  0.00           C  
ATOM   2560  O   GLU A 181     147.455 192.351 214.637  1.00  0.00           O  
ATOM   2561  CB  GLU A 181     147.365 195.575 213.919  1.00  0.00           C  
ATOM   2562  CG  GLU A 181     147.706 195.078 212.504  1.00  0.00           C  
ATOM   2563  CD  GLU A 181     148.547 196.090 211.729  1.00  0.00           C  
ATOM   2564  OE1 GLU A 181     149.769 195.849 211.631  1.00  0.00           O  
ATOM   2565  OE2 GLU A 181     147.958 197.086 211.251  1.00  0.00           O1-
ATOM   2566  H   GLU A 181     145.972 196.274 215.873  1.00  0.00           H  
ATOM   2567  HA  GLU A 181     145.775 194.143 214.080  1.00  0.00           H  
ATOM   2568  HB2 GLU A 181     146.793 196.497 213.808  1.00  0.00           H  
ATOM   2569  HB3 GLU A 181     148.271 195.850 214.461  1.00  0.00           H  
ATOM   2570  HG2 GLU A 181     148.250 194.133 212.553  1.00  0.00           H  
ATOM   2571  HG3 GLU A 181     146.792 194.880 211.943  1.00  0.00           H  
ATOM   2572  N   THR A 182     147.973 193.547 216.482  1.00  0.00           N  
ATOM   2573  CA  THR A 182     148.630 192.463 217.218  1.00  0.00           C  
ATOM   2574  C   THR A 182     147.641 191.368 217.657  1.00  0.00           C  
ATOM   2575  O   THR A 182     147.938 190.194 217.460  1.00  0.00           O  
ATOM   2576  CB  THR A 182     149.418 193.006 218.430  1.00  0.00           C  
ATOM   2577  CG2 THR A 182     150.617 193.875 218.035  1.00  0.00           C  
ATOM   2578  OG1 THR A 182     148.603 193.712 219.333  1.00  0.00           O  
ATOM   2579  H   THR A 182     147.886 194.442 216.944  1.00  0.00           H  
ATOM   2580  HA  THR A 182     149.347 191.993 216.541  1.00  0.00           H  
ATOM   2581  HB  THR A 182     149.814 192.156 218.988  1.00  0.00           H  
ATOM   2582  HG1 THR A 182     148.309 194.506 218.912  1.00  0.00           H  
ATOM   2583 HG21 THR A 182     151.127 194.271 218.913  1.00  0.00           H  
ATOM   2584 HG22 THR A 182     151.344 193.285 217.477  1.00  0.00           H  
ATOM   2585 HG23 THR A 182     150.339 194.714 217.401  1.00  0.00           H  
ATOM   2586  N   LEU A 183     146.447 191.718 218.168  1.00  0.00           N  
ATOM   2587  CA  LEU A 183     145.371 190.756 218.450  1.00  0.00           C  
ATOM   2588  C   LEU A 183     144.883 190.014 217.193  1.00  0.00           C  
ATOM   2589  O   LEU A 183     144.378 188.899 217.303  1.00  0.00           O  
ATOM   2590  CB  LEU A 183     144.165 191.459 219.099  1.00  0.00           C  
ATOM   2591  CG  LEU A 183     144.402 191.957 220.531  1.00  0.00           C  
ATOM   2592  CD1 LEU A 183     143.384 193.054 220.849  1.00  0.00           C  
ATOM   2593  CD2 LEU A 183     144.318 190.812 221.547  1.00  0.00           C  
ATOM   2594  H   LEU A 183     146.248 192.698 218.316  1.00  0.00           H  
ATOM   2595  HA  LEU A 183     145.761 190.003 219.135  1.00  0.00           H  
ATOM   2596  HB2 LEU A 183     143.848 192.293 218.478  1.00  0.00           H  
ATOM   2597  HB3 LEU A 183     143.303 190.789 219.112  1.00  0.00           H  
ATOM   2598  HG  LEU A 183     145.401 192.378 220.619  1.00  0.00           H  
ATOM   2599 HD11 LEU A 183     143.408 193.326 221.899  1.00  0.00           H  
ATOM   2600 HD12 LEU A 183     143.579 193.966 220.292  1.00  0.00           H  
ATOM   2601 HD13 LEU A 183     142.385 192.727 220.570  1.00  0.00           H  
ATOM   2602 HD21 LEU A 183     144.497 191.176 222.559  1.00  0.00           H  
ATOM   2603 HD22 LEU A 183     143.334 190.342 221.536  1.00  0.00           H  
ATOM   2604 HD23 LEU A 183     145.059 190.040 221.345  1.00  0.00           H  
ATOM   2605  N   LEU A 184     145.077 190.613 216.009  1.00  0.00           N  
ATOM   2606  CA  LEU A 184     144.776 190.040 214.704  1.00  0.00           C  
ATOM   2607  C   LEU A 184     146.007 189.360 214.087  1.00  0.00           C  
ATOM   2608  O   LEU A 184     146.093 189.251 212.863  1.00  0.00           O  
ATOM   2609  CB  LEU A 184     144.256 191.158 213.775  1.00  0.00           C  
ATOM   2610  CG  LEU A 184     142.992 191.869 214.297  1.00  0.00           C  
ATOM   2611  CD1 LEU A 184     142.539 192.962 213.326  1.00  0.00           C  
ATOM   2612  CD2 LEU A 184     141.857 190.891 214.604  1.00  0.00           C  
ATOM   2613  H   LEU A 184     145.490 191.536 216.016  1.00  0.00           H  
ATOM   2614  HA  LEU A 184     144.024 189.255 214.792  1.00  0.00           H  
ATOM   2615  HB2 LEU A 184     145.039 191.896 213.605  1.00  0.00           H  
ATOM   2616  HB3 LEU A 184     144.024 190.739 212.794  1.00  0.00           H  
ATOM   2617  HG  LEU A 184     143.208 192.359 215.234  1.00  0.00           H  
ATOM   2618 HD11 LEU A 184     141.669 193.496 213.709  1.00  0.00           H  
ATOM   2619 HD12 LEU A 184     143.329 193.695 213.165  1.00  0.00           H  
ATOM   2620 HD13 LEU A 184     142.270 192.543 212.356  1.00  0.00           H  
ATOM   2621 HD21 LEU A 184     140.959 191.422 214.920  1.00  0.00           H  
ATOM   2622 HD22 LEU A 184     141.600 190.292 213.731  1.00  0.00           H  
ATOM   2623 HD23 LEU A 184     142.135 190.213 215.407  1.00  0.00           H  
ATOM   2624  N   GLU A 185     146.921 188.829 214.922  1.00  0.00           N  
ATOM   2625  CA  GLU A 185     147.964 187.883 214.521  1.00  0.00           C  
ATOM   2626  C   GLU A 185     147.290 186.646 213.909  1.00  0.00           C  
ATOM   2627  O   GLU A 185     146.270 186.182 214.427  1.00  0.00           O  
ATOM   2628  CB  GLU A 185     148.811 187.483 215.751  1.00  0.00           C  
ATOM   2629  CG  GLU A 185     150.066 188.355 215.936  1.00  0.00           C  
ATOM   2630  CD  GLU A 185     150.884 187.939 217.160  1.00  0.00           C  
ATOM   2631  OE1 GLU A 185     151.860 187.185 216.955  1.00  0.00           O  
ATOM   2632  OE2 GLU A 185     150.527 188.378 218.275  1.00  0.00           O1-
ATOM   2633  H   GLU A 185     146.803 188.984 215.913  1.00  0.00           H  
ATOM   2634  HA  GLU A 185     148.596 188.350 213.765  1.00  0.00           H  
ATOM   2635  HB2 GLU A 185     148.199 187.499 216.655  1.00  0.00           H  
ATOM   2636  HB3 GLU A 185     149.148 186.449 215.650  1.00  0.00           H  
ATOM   2637  HG2 GLU A 185     150.700 188.271 215.052  1.00  0.00           H  
ATOM   2638  HG3 GLU A 185     149.809 189.410 216.014  1.00  0.00           H  
ATOM   2639  N   GLU A 186     147.831 186.162 212.778  1.00  0.00           N  
ATOM   2640  CA  GLU A 186     147.258 185.083 211.973  1.00  0.00           C  
ATOM   2641  C   GLU A 186     147.016 183.811 212.823  1.00  0.00           C  
ATOM   2642  O   GLU A 186     147.935 183.349 213.496  1.00  0.00           O  
ATOM   2643  CB  GLU A 186     148.141 184.850 210.724  1.00  0.00           C  
ATOM   2644  CG  GLU A 186     147.642 183.737 209.779  1.00  0.00           C  
ATOM   2645  CD  GLU A 186     148.461 183.615 208.499  1.00  0.00           C  
ATOM   2646  OE1 GLU A 186     149.482 182.896 208.540  1.00  0.00           O  
ATOM   2647  OE2 GLU A 186     148.034 184.223 207.493  1.00  0.00           O1-
ATOM   2648  H   GLU A 186     148.669 186.601 212.426  1.00  0.00           H  
ATOM   2649  HA  GLU A 186     146.301 185.473 211.627  1.00  0.00           H  
ATOM   2650  HB2 GLU A 186     148.213 185.784 210.164  1.00  0.00           H  
ATOM   2651  HB3 GLU A 186     149.158 184.611 211.042  1.00  0.00           H  
ATOM   2652  HG2 GLU A 186     147.640 182.770 210.281  1.00  0.00           H  
ATOM   2653  HG3 GLU A 186     146.622 183.945 209.462  1.00  0.00           H  
ATOM   2654  N   ARG A 187     145.792 183.258 212.866  1.00 48.99           N  
ATOM   2655  CA  ARG A 187     144.751 183.337 211.843  1.00 53.05           C  
ATOM   2656  C   ARG A 187     143.539 184.200 212.241  1.00 55.96           C  
ATOM   2657  O   ARG A 187     142.771 183.842 213.132  1.00 57.20           O  
ATOM   2658  CB  ARG A 187     144.287 181.890 211.565  1.00  0.00           C  
ATOM   2659  CG  ARG A 187     145.414 180.959 211.074  1.00  0.00           C  
ATOM   2660  CD  ARG A 187     144.966 179.499 210.959  1.00  0.00           C  
ATOM   2661  NE  ARG A 187     146.100 178.628 210.616  1.00  0.00           N  
ATOM   2662  CZ  ARG A 187     146.109 177.286 210.681  1.00  0.00           C  
ATOM   2663  NH1 ARG A 187     145.028 176.600 211.078  1.00  0.00           N  
ATOM   2664  NH2 ARG A 187     147.221 176.623 210.339  1.00  0.00           N1+
ATOM   2665  H   ARG A 187     145.667 182.525 213.549  1.00  0.00           H  
ATOM   2666  HA  ARG A 187     145.142 183.726 210.911  1.00  0.00           H  
ATOM   2667  HB2 ARG A 187     143.858 181.467 212.476  1.00  0.00           H  
ATOM   2668  HB3 ARG A 187     143.483 181.894 210.828  1.00  0.00           H  
ATOM   2669  HG2 ARG A 187     145.768 181.306 210.103  1.00  0.00           H  
ATOM   2670  HG3 ARG A 187     146.272 180.998 211.745  1.00  0.00           H  
ATOM   2671  HD2 ARG A 187     144.546 179.168 211.909  1.00  0.00           H  
ATOM   2672  HD3 ARG A 187     144.188 179.393 210.203  1.00  0.00           H  
ATOM   2673  HE  ARG A 187     146.926 179.099 210.276  1.00  0.00           H  
ATOM   2674 HH11 ARG A 187     144.183 177.093 211.328  1.00  0.00           H  
ATOM   2675 HH12 ARG A 187     145.045 175.592 211.123  1.00  0.00           H  
ATOM   2676 HH21 ARG A 187     148.043 177.127 210.037  1.00  0.00           H  
ATOM   2677 HH22 ARG A 187     147.251 175.615 210.379  1.00  0.00           H  
ATOM   2678  N   GLU A 188     143.328 185.272 211.461  1.00 58.97           N  
ATOM   2679  CA  GLU A 188     142.051 185.920 211.148  1.00 61.75           C  
ATOM   2680  C   GLU A 188     142.125 186.416 209.683  1.00 62.91           C  
ATOM   2681  O   GLU A 188     143.204 186.389 209.088  1.00 63.12           O  
ATOM   2682  CB  GLU A 188     141.590 186.898 212.266  1.00  0.00           C  
ATOM   2683  CG  GLU A 188     140.287 187.701 212.025  1.00  0.00           C  
ATOM   2684  CD  GLU A 188     139.070 186.837 211.666  1.00  0.00           C  
ATOM   2685  OE1 GLU A 188     138.678 185.995 212.501  1.00  0.00           O  
ATOM   2686  OE2 GLU A 188     138.564 187.026 210.539  1.00  0.00           O1-
ATOM   2687  H   GLU A 188     144.062 185.494 210.803  1.00  0.00           H  
ATOM   2688  HA  GLU A 188     141.312 185.118 211.118  1.00  0.00           H  
ATOM   2689  HB2 GLU A 188     141.479 186.339 213.196  1.00  0.00           H  
ATOM   2690  HB3 GLU A 188     142.393 187.611 212.456  1.00  0.00           H  
ATOM   2691  HG2 GLU A 188     140.042 188.272 212.921  1.00  0.00           H  
ATOM   2692  HG3 GLU A 188     140.448 188.439 211.239  1.00  0.00           H  
ATOM   2693  N   SER A 189     140.984 186.777 209.069  1.00 63.82           N  
ATOM   2694  CA  SER A 189     140.724 186.923 207.627  1.00 64.00           C  
ATOM   2695  C   SER A 189     141.414 188.121 206.911  1.00 62.95           C  
ATOM   2696  O   SER A 189     140.877 188.643 205.933  1.00 63.27           O  
ATOM   2697  CB  SER A 189     139.181 186.952 207.460  1.00  0.00           C  
ATOM   2698  OG  SER A 189     138.759 186.807 206.118  1.00  0.00           O  
ATOM   2699  H   SER A 189     140.153 186.809 209.651  1.00  0.00           H  
ATOM   2700  HA  SER A 189     141.099 186.018 207.146  1.00  0.00           H  
ATOM   2701  HB2 SER A 189     138.728 186.132 208.019  1.00  0.00           H  
ATOM   2702  HB3 SER A 189     138.765 187.876 207.864  1.00  0.00           H  
ATOM   2703  HG  SER A 189     139.131 187.520 205.617  1.00  0.00           H  
ATOM   2704  N   LYS A 190     142.609 188.532 207.376  1.00 60.74           N  
ATOM   2705  CA  LYS A 190     143.562 189.521 206.843  1.00 57.38           C  
ATOM   2706  C   LYS A 190     142.927 190.830 206.330  1.00 56.09           C  
ATOM   2707  O   LYS A 190     143.238 191.309 205.238  1.00 56.07           O  
ATOM   2708  CB  LYS A 190     144.567 188.858 205.862  1.00  0.00           C  
ATOM   2709  CG  LYS A 190     144.088 188.404 204.468  1.00  0.00           C  
ATOM   2710  CD  LYS A 190     145.230 187.682 203.734  1.00  0.00           C  
ATOM   2711  CE  LYS A 190     144.912 187.371 202.275  1.00  0.00           C  
ATOM   2712  NZ  LYS A 190     145.995 186.596 201.645  1.00  0.00           N1+
ATOM   2713  H   LYS A 190     142.950 188.010 208.173  1.00  0.00           H  
ATOM   2714  HA  LYS A 190     144.147 189.822 207.712  1.00  0.00           H  
ATOM   2715  HB2 LYS A 190     145.398 189.551 205.721  1.00  0.00           H  
ATOM   2716  HB3 LYS A 190     145.004 187.999 206.372  1.00  0.00           H  
ATOM   2717  HG2 LYS A 190     143.231 187.738 204.559  1.00  0.00           H  
ATOM   2718  HG3 LYS A 190     143.760 189.258 203.876  1.00  0.00           H  
ATOM   2719  HD2 LYS A 190     146.134 188.292 203.775  1.00  0.00           H  
ATOM   2720  HD3 LYS A 190     145.461 186.757 204.264  1.00  0.00           H  
ATOM   2721  HE2 LYS A 190     143.986 186.797 202.215  1.00  0.00           H  
ATOM   2722  HE3 LYS A 190     144.760 188.295 201.716  1.00  0.00           H  
ATOM   2723  HZ1 LYS A 190     145.722 186.408 200.685  1.00  0.00           H  
ATOM   2724  HZ2 LYS A 190     146.851 187.129 201.658  1.00  0.00           H  
ATOM   2725  HZ3 LYS A 190     146.116 185.722 202.135  1.00  0.00           H  
ATOM   2726  N   ALA A 212     142.023 191.390 207.152  1.00 53.78           N  
ATOM   2727  CA  ALA A 212     141.225 192.592 206.911  1.00 51.38           C  
ATOM   2728  C   ALA A 212     142.095 193.824 206.612  1.00 48.13           C  
ATOM   2729  O   ALA A 212     142.922 194.206 207.440  1.00 47.73           O  
ATOM   2730  CB  ALA A 212     140.351 192.828 208.153  1.00  0.00           C  
ATOM   2731  H   ALA A 212     141.850 190.914 208.025  1.00  0.00           H  
ATOM   2732  HA  ALA A 212     140.574 192.395 206.057  1.00  0.00           H  
ATOM   2733  HB1 ALA A 212     139.734 193.719 208.032  1.00  0.00           H  
ATOM   2734  HB2 ALA A 212     139.677 191.989 208.326  1.00  0.00           H  
ATOM   2735  HB3 ALA A 212     140.952 192.963 209.053  1.00  0.00           H  
ATOM   2736  N   GLU A 213     141.920 194.416 205.417  1.00 44.81           N  
ATOM   2737  CA  GLU A 213     142.735 195.515 204.893  1.00 42.04           C  
ATOM   2738  C   GLU A 213     142.269 196.880 205.467  1.00 39.32           C  
ATOM   2739  O   GLU A 213     142.648 197.184 206.596  1.00 36.79           O  
ATOM   2740  CB  GLU A 213     142.752 195.438 203.339  1.00  0.00           C  
ATOM   2741  CG  GLU A 213     143.911 194.573 202.767  1.00  0.00           C  
ATOM   2742  CD  GLU A 213     145.178 195.352 202.370  1.00  0.00           C  
ATOM   2743  OE1 GLU A 213     145.443 196.412 202.976  1.00  0.00           O  
ATOM   2744  OE2 GLU A 213     145.853 194.904 201.417  1.00  0.00           O1-
ATOM   2745  H   GLU A 213     141.221 194.032 204.799  1.00  0.00           H  
ATOM   2746  HA  GLU A 213     143.763 195.390 205.238  1.00  0.00           H  
ATOM   2747  HB2 GLU A 213     141.799 195.046 202.980  1.00  0.00           H  
ATOM   2748  HB3 GLU A 213     142.823 196.427 202.890  1.00  0.00           H  
ATOM   2749  HG2 GLU A 213     144.179 193.776 203.462  1.00  0.00           H  
ATOM   2750  HG3 GLU A 213     143.551 194.072 201.868  1.00  0.00           H  
ATOM   2751  N   LYS A 214     141.596 197.758 204.698  1.00  0.00           N  
ATOM   2752  CA  LYS A 214     141.839 199.207 204.806  1.00  0.00           C  
ATOM   2753  C   LYS A 214     141.277 199.901 206.055  1.00  0.00           C  
ATOM   2754  O   LYS A 214     140.070 199.939 206.304  1.00  0.00           O  
ATOM   2755  CB  LYS A 214     141.355 199.934 203.537  1.00  0.00           C  
ATOM   2756  CG  LYS A 214     141.926 199.350 202.228  1.00  0.00           C  
ATOM   2757  CD  LYS A 214     143.461 199.204 202.192  1.00  0.00           C  
ATOM   2758  CE  LYS A 214     143.960 198.580 200.882  1.00  0.00           C  
ATOM   2759  NZ  LYS A 214     145.413 198.349 200.917  1.00  0.00           N1+
ATOM   2760  H   LYS A 214     141.234 197.434 203.813  1.00  0.00           H  
ATOM   2761  HA  LYS A 214     142.923 199.334 204.850  1.00  0.00           H  
ATOM   2762  HB2 LYS A 214     140.265 199.909 203.486  1.00  0.00           H  
ATOM   2763  HB3 LYS A 214     141.628 200.988 203.600  1.00  0.00           H  
ATOM   2764  HG2 LYS A 214     141.471 198.377 202.042  1.00  0.00           H  
ATOM   2765  HG3 LYS A 214     141.608 199.983 201.398  1.00  0.00           H  
ATOM   2766  HD2 LYS A 214     143.924 200.181 202.338  1.00  0.00           H  
ATOM   2767  HD3 LYS A 214     143.803 198.575 203.012  1.00  0.00           H  
ATOM   2768  HE2 LYS A 214     143.465 197.626 200.701  1.00  0.00           H  
ATOM   2769  HE3 LYS A 214     143.725 199.230 200.039  1.00  0.00           H  
ATOM   2770  HZ1 LYS A 214     145.616 197.691 201.664  1.00  0.00           H  
ATOM   2771  HZ2 LYS A 214     145.714 197.959 200.035  1.00  0.00           H  
ATOM   2772  HZ3 LYS A 214     145.896 199.218 201.089  1.00  0.00           H  
ATOM   2773  N   VAL A 215     142.218 200.489 206.805  1.00  0.00           N  
ATOM   2774  CA  VAL A 215     141.996 201.307 207.984  1.00  0.00           C  
ATOM   2775  C   VAL A 215     142.274 202.766 207.604  1.00  0.00           C  
ATOM   2776  O   VAL A 215     143.127 203.046 206.758  1.00  0.00           O  
ATOM   2777  CB  VAL A 215     142.922 200.837 209.134  1.00  0.00           C  
ATOM   2778  CG1 VAL A 215     142.751 199.333 209.409  1.00  0.00           C  
ATOM   2779  CG2 VAL A 215     144.415 201.160 208.923  1.00  0.00           C  
ATOM   2780  H   VAL A 215     143.178 200.401 206.504  1.00  0.00           H  
ATOM   2781  HA  VAL A 215     140.963 201.191 208.296  1.00  0.00           H  
ATOM   2782  HB  VAL A 215     142.600 201.360 210.036  1.00  0.00           H  
ATOM   2783 HG11 VAL A 215     143.158 199.064 210.384  1.00  0.00           H  
ATOM   2784 HG12 VAL A 215     141.705 199.031 209.387  1.00  0.00           H  
ATOM   2785 HG13 VAL A 215     143.273 198.732 208.664  1.00  0.00           H  
ATOM   2786 HG21 VAL A 215     145.031 200.675 209.679  1.00  0.00           H  
ATOM   2787 HG22 VAL A 215     144.767 200.802 207.955  1.00  0.00           H  
ATOM   2788 HG23 VAL A 215     144.619 202.229 208.979  1.00  0.00           H  
ATOM   2789  N   LEU A 216     141.538 203.689 208.228  1.00  0.00           N  
ATOM   2790  CA  LEU A 216     141.619 205.108 207.937  1.00  0.00           C  
ATOM   2791  C   LEU A 216     142.139 205.848 209.159  1.00  0.00           C  
ATOM   2792  O   LEU A 216     141.458 205.964 210.177  1.00  0.00           O  
ATOM   2793  CB  LEU A 216     140.243 205.637 207.502  1.00  0.00           C  
ATOM   2794  CG  LEU A 216     140.012 205.523 205.981  1.00  0.00           C  
ATOM   2795  CD1 LEU A 216     139.689 204.098 205.513  1.00  0.00           C  
ATOM   2796  CD2 LEU A 216     138.919 206.493 205.553  1.00  0.00           C  
ATOM   2797  H   LEU A 216     140.845 203.386 208.901  1.00  0.00           H  
ATOM   2798  HA  LEU A 216     142.320 205.308 207.124  1.00  0.00           H  
ATOM   2799  HB2 LEU A 216     139.438 205.151 208.057  1.00  0.00           H  
ATOM   2800  HB3 LEU A 216     140.179 206.694 207.770  1.00  0.00           H  
ATOM   2801  HG  LEU A 216     140.916 205.843 205.462  1.00  0.00           H  
ATOM   2802 HD11 LEU A 216     139.394 204.089 204.463  1.00  0.00           H  
ATOM   2803 HD12 LEU A 216     140.546 203.436 205.596  1.00  0.00           H  
ATOM   2804 HD13 LEU A 216     138.870 203.665 206.088  1.00  0.00           H  
ATOM   2805 HD21 LEU A 216     138.754 206.475 204.475  1.00  0.00           H  
ATOM   2806 HD22 LEU A 216     137.969 206.289 206.050  1.00  0.00           H  
ATOM   2807 HD23 LEU A 216     139.250 207.491 205.823  1.00  0.00           H  
ATOM   2808  N   GLN A 217     143.340 206.409 208.993  1.00  0.00           N  
ATOM   2809  CA  GLN A 217     143.897 207.457 209.825  1.00  0.00           C  
ATOM   2810  C   GLN A 217     143.066 208.741 209.645  1.00  0.00           C  
ATOM   2811  O   GLN A 217     142.516 209.001 208.572  1.00  0.00           O  
ATOM   2812  CB  GLN A 217     145.375 207.623 209.424  1.00  0.00           C  
ATOM   2813  CG  GLN A 217     145.674 207.956 207.952  1.00  0.00           C  
ATOM   2814  CD  GLN A 217     147.166 208.215 207.744  1.00  0.00           C  
ATOM   2815  NE2 GLN A 217     147.532 209.483 207.552  1.00  0.00           N  
ATOM   2816  OE1 GLN A 217     147.976 207.290 207.745  1.00  0.00           O  
ATOM   2817  H   GLN A 217     143.822 206.229 208.124  1.00  0.00           H  
ATOM   2818  HA  GLN A 217     143.848 207.145 210.870  1.00  0.00           H  
ATOM   2819  HB2 GLN A 217     145.806 208.413 210.017  1.00  0.00           H  
ATOM   2820  HB3 GLN A 217     145.917 206.719 209.706  1.00  0.00           H  
ATOM   2821  HG2 GLN A 217     145.372 207.134 207.303  1.00  0.00           H  
ATOM   2822  HG3 GLN A 217     145.107 208.831 207.631  1.00  0.00           H  
ATOM   2823 HE21 GLN A 217     146.839 210.216 207.579  1.00  0.00           H  
ATOM   2824 HE22 GLN A 217     148.506 209.705 207.411  1.00  0.00           H  
ATOM   2825  N   PHE A 218     142.922 209.511 210.723  1.00  0.00           N  
ATOM   2826  CA  PHE A 218     142.051 210.671 210.787  1.00  0.00           C  
ATOM   2827  C   PHE A 218     142.567 211.664 211.827  1.00  0.00           C  
ATOM   2828  O   PHE A 218     143.052 211.252 212.861  1.00  0.00           O  
ATOM   2829  CB  PHE A 218     140.615 210.174 211.010  1.00  0.00           C  
ATOM   2830  CG  PHE A 218     139.703 211.214 211.580  1.00  0.00           C  
ATOM   2831  CD1 PHE A 218     139.239 212.257 210.765  1.00  0.00           C  
ATOM   2832  CD2 PHE A 218     139.384 211.169 212.944  1.00  0.00           C  
ATOM   2833  CE1 PHE A 218     138.418 213.252 211.314  1.00  0.00           C  
ATOM   2834  CE2 PHE A 218     138.598 212.178 213.493  1.00  0.00           C  
ATOM   2835  CZ  PHE A 218     138.104 213.224 212.684  1.00  0.00           C  
ATOM   2836  H   PHE A 218     143.429 209.272 211.564  1.00  0.00           H  
ATOM   2837  HA  PHE A 218     142.087 211.199 209.832  1.00  0.00           H  
ATOM   2838  HB2 PHE A 218     140.196 209.819 210.068  1.00  0.00           H  
ATOM   2839  HB3 PHE A 218     140.595 209.317 211.676  1.00  0.00           H  
ATOM   2840  HD1 PHE A 218     139.509 212.287 209.720  1.00  0.00           H  
ATOM   2841  HD2 PHE A 218     139.735 210.365 213.570  1.00  0.00           H  
ATOM   2842  HE1 PHE A 218     138.015 214.023 210.680  1.00  0.00           H  
ATOM   2843  HE2 PHE A 218     138.390 212.080 214.541  1.00  0.00           H  
ATOM   2844  HZ  PHE A 218     137.479 213.999 213.100  1.00  0.00           H  
ATOM   2845  N   ASP A 219     142.447 212.972 211.601  1.00  0.00           N  
ATOM   2846  CA  ASP A 219     143.008 213.978 212.503  1.00  0.00           C  
ATOM   2847  C   ASP A 219     141.883 214.668 213.303  1.00  0.00           C  
ATOM   2848  O   ASP A 219     140.775 214.775 212.783  1.00  0.00           O  
ATOM   2849  CB  ASP A 219     143.848 214.929 211.622  1.00  0.00           C  
ATOM   2850  CG  ASP A 219     144.623 215.999 212.385  1.00  0.00           C  
ATOM   2851  OD1 ASP A 219     144.000 217.009 212.770  1.00  0.00           O  
ATOM   2852  OD2 ASP A 219     145.834 215.776 212.586  1.00  0.00           O1-
ATOM   2853  H   ASP A 219     141.988 213.291 210.761  1.00  0.00           H  
ATOM   2854  HA  ASP A 219     143.702 213.513 213.203  1.00  0.00           H  
ATOM   2855  HB2 ASP A 219     144.580 214.332 211.074  1.00  0.00           H  
ATOM   2856  HB3 ASP A 219     143.250 215.406 210.857  1.00  0.00           H  
ATOM   2857  N   PRO A 220     142.134 215.154 214.542  1.00  0.00           N  
ATOM   2858  CA  PRO A 220     141.171 215.957 215.318  1.00  0.00           C  
ATOM   2859  C   PRO A 220     140.880 217.362 214.751  1.00  0.00           C  
ATOM   2860  O   PRO A 220     141.453 217.787 213.750  1.00  0.00           O  
ATOM   2861  CB  PRO A 220     141.777 216.023 216.730  1.00  0.00           C  
ATOM   2862  CG  PRO A 220     143.267 215.853 216.518  1.00  0.00           C  
ATOM   2863  CD  PRO A 220     143.361 214.925 215.316  1.00  0.00           C  
ATOM   2864  HA  PRO A 220     140.220 215.421 215.362  1.00  0.00           H  
ATOM   2865  HB2 PRO A 220     141.536 216.927 217.289  1.00  0.00           H  
ATOM   2866  HB3 PRO A 220     141.405 215.180 217.314  1.00  0.00           H  
ATOM   2867  HG2 PRO A 220     143.706 216.819 216.264  1.00  0.00           H  
ATOM   2868  HG3 PRO A 220     143.787 215.474 217.397  1.00  0.00           H  
ATOM   2869  HD2 PRO A 220     144.294 215.093 214.789  1.00  0.00           H  
ATOM   2870  HD3 PRO A 220     143.362 213.886 215.649  1.00  0.00           H  
ATOM   2871  N   GLY A 221     139.947 218.073 215.402  1.00  0.00           N  
ATOM   2872  CA  GLY A 221     139.428 219.377 214.994  1.00  0.00           C  
ATOM   2873  C   GLY A 221     138.130 219.241 214.196  1.00  0.00           C  
ATOM   2874  O   GLY A 221     137.613 218.133 214.029  1.00  0.00           O  
ATOM   2875  H   GLY A 221     139.499 217.636 216.195  1.00  0.00           H  
ATOM   2876  HA2 GLY A 221     139.227 219.960 215.893  1.00  0.00           H  
ATOM   2877  HA3 GLY A 221     140.164 219.933 214.411  1.00  0.00           H  
ATOM   2878  N   THR A 222     137.623 220.362 213.649  1.00  0.00           N  
ATOM   2879  CA  THR A 222     136.462 220.371 212.751  1.00  0.00           C  
ATOM   2880  C   THR A 222     136.915 219.812 211.398  1.00  0.00           C  
ATOM   2881  O   THR A 222     137.624 220.466 210.632  1.00  0.00           O  
ATOM   2882  CB  THR A 222     135.917 221.806 212.589  1.00  0.00           C  
ATOM   2883  CG2 THR A 222     134.798 221.919 211.533  1.00  0.00           C  
ATOM   2884  OG1 THR A 222     135.339 222.191 213.820  1.00  0.00           O  
ATOM   2885  H   THR A 222     138.105 221.235 213.801  1.00  0.00           H  
ATOM   2886  HA  THR A 222     135.672 219.737 213.163  1.00  0.00           H  
ATOM   2887  HB  THR A 222     136.721 222.503 212.344  1.00  0.00           H  
ATOM   2888  HG1 THR A 222     136.000 222.143 214.493  1.00  0.00           H  
ATOM   2889 HG21 THR A 222     134.356 222.916 211.544  1.00  0.00           H  
ATOM   2890 HG22 THR A 222     135.166 221.752 210.521  1.00  0.00           H  
ATOM   2891 HG23 THR A 222     133.999 221.202 211.724  1.00  0.00           H  
ATOM   2892  N   LYS A 223     136.550 218.549 211.174  1.00  0.00           N  
ATOM   2893  CA  LYS A 223     137.137 217.682 210.176  1.00  0.00           C  
ATOM   2894  C   LYS A 223     136.000 216.936 209.515  1.00  0.00           C  
ATOM   2895  O   LYS A 223     135.840 215.736 209.744  1.00  0.00           O  
ATOM   2896  CB  LYS A 223     138.167 216.759 210.853  1.00  0.00           C  
ATOM   2897  CG  LYS A 223     139.367 217.484 211.454  1.00  0.00           C  
ATOM   2898  CD  LYS A 223     140.365 218.088 210.481  1.00  0.00           C  
ATOM   2899  CE  LYS A 223     141.118 217.034 209.683  1.00  0.00           C  
ATOM   2900  NZ  LYS A 223     142.282 217.634 209.016  1.00  0.00           N1+
ATOM   2901  H   LYS A 223     135.972 218.100 211.871  1.00  0.00           H  
ATOM   2902  HA  LYS A 223     137.632 218.257 209.392  1.00  0.00           H  
ATOM   2903  HB2 LYS A 223     137.676 216.200 211.651  1.00  0.00           H  
ATOM   2904  HB3 LYS A 223     138.546 216.025 210.153  1.00  0.00           H  
ATOM   2905  HG2 LYS A 223     139.057 218.310 212.059  1.00  0.00           H  
ATOM   2906  HG3 LYS A 223     139.873 216.811 212.124  1.00  0.00           H  
ATOM   2907  HD2 LYS A 223     139.874 218.794 209.810  1.00  0.00           H  
ATOM   2908  HD3 LYS A 223     141.080 218.673 211.061  1.00  0.00           H  
ATOM   2909  HE2 LYS A 223     141.428 216.230 210.343  1.00  0.00           H  
ATOM   2910  HE3 LYS A 223     140.471 216.587 208.929  1.00  0.00           H  
ATOM   2911  HZ1 LYS A 223     142.768 216.927 208.484  1.00  0.00           H  
ATOM   2912  HZ2 LYS A 223     141.978 218.374 208.400  1.00  0.00           H  
ATOM   2913  HZ3 LYS A 223     142.906 218.012 209.716  1.00  0.00           H  
ATOM   2914  N   ASN A 224     135.205 217.641 208.692  1.00  0.00           N  
ATOM   2915  CA  ASN A 224     134.111 217.059 207.912  1.00  0.00           C  
ATOM   2916  C   ASN A 224     134.686 216.242 206.737  1.00  0.00           C  
ATOM   2917  O   ASN A 224     134.350 216.440 205.569  1.00  0.00           O  
ATOM   2918  CB  ASN A 224     133.113 218.155 207.453  1.00  0.00           C  
ATOM   2919  CG  ASN A 224     133.619 219.110 206.364  1.00  0.00           C  
ATOM   2920  ND2 ASN A 224     132.918 219.138 205.228  1.00  0.00           N  
ATOM   2921  OD1 ASN A 224     134.664 219.739 206.509  1.00  0.00           O  
ATOM   2922  H   ASN A 224     135.406 218.621 208.550  1.00  0.00           H  
ATOM   2923  HA  ASN A 224     133.560 216.368 208.553  1.00  0.00           H  
ATOM   2924  HB2 ASN A 224     132.198 217.673 207.105  1.00  0.00           H  
ATOM   2925  HB3 ASN A 224     132.814 218.756 208.313  1.00  0.00           H  
ATOM   2926 HD21 ASN A 224     132.088 218.573 205.127  1.00  0.00           H  
ATOM   2927 HD22 ASN A 224     133.235 219.718 204.464  1.00  0.00           H  
ATOM   2928  N   VAL A 225     135.555 215.281 207.072  1.00  0.00           N  
ATOM   2929  CA  VAL A 225     136.310 214.403 206.200  1.00  0.00           C  
ATOM   2930  C   VAL A 225     135.395 213.411 205.501  1.00  0.00           C  
ATOM   2931  O   VAL A 225     135.885 212.396 205.058  1.00  0.00           O  
ATOM   2932  CB  VAL A 225     137.364 213.626 207.036  1.00  0.00           C  
ATOM   2933  CG1 VAL A 225     138.420 214.561 207.628  1.00  0.00           C  
ATOM   2934  CG2 VAL A 225     136.756 212.679 208.099  1.00  0.00           C  
ATOM   2935  H   VAL A 225     135.748 215.184 208.062  1.00  0.00           H  
ATOM   2936  HA  VAL A 225     136.812 215.003 205.440  1.00  0.00           H  
ATOM   2937  HB  VAL A 225     137.927 213.000 206.353  1.00  0.00           H  
ATOM   2938 HG11 VAL A 225     139.150 214.021 208.229  1.00  0.00           H  
ATOM   2939 HG12 VAL A 225     138.968 215.071 206.836  1.00  0.00           H  
ATOM   2940 HG13 VAL A 225     137.967 215.327 208.244  1.00  0.00           H  
ATOM   2941 HG21 VAL A 225     137.534 212.089 208.578  1.00  0.00           H  
ATOM   2942 HG22 VAL A 225     136.237 213.232 208.881  1.00  0.00           H  
ATOM   2943 HG23 VAL A 225     136.052 211.961 207.683  1.00  0.00           H  
ATOM   2944  N   THR A 226     134.087 213.671 205.417  1.00  0.00           N  
ATOM   2945  CA  THR A 226     133.027 212.861 204.862  1.00  0.00           C  
ATOM   2946  C   THR A 226     133.318 212.283 203.476  1.00  0.00           C  
ATOM   2947  O   THR A 226     132.671 211.321 203.112  1.00  0.00           O  
ATOM   2948  CB  THR A 226     131.710 213.655 204.887  1.00  0.00           C  
ATOM   2949  CG2 THR A 226     131.448 214.403 206.195  1.00  0.00           C  
ATOM   2950  OG1 THR A 226     131.654 214.585 203.821  1.00  0.00           O  
ATOM   2951  H   THR A 226     133.799 214.566 205.787  1.00  0.00           H  
ATOM   2952  HA  THR A 226     132.937 212.027 205.551  1.00  0.00           H  
ATOM   2953  HB  THR A 226     130.908 212.934 204.763  1.00  0.00           H  
ATOM   2954  HG1 THR A 226     132.348 215.217 203.932  1.00  0.00           H  
ATOM   2955 HG21 THR A 226     130.381 214.564 206.353  1.00  0.00           H  
ATOM   2956 HG22 THR A 226     131.855 213.850 207.038  1.00  0.00           H  
ATOM   2957 HG23 THR A 226     131.927 215.380 206.204  1.00  0.00           H  
ATOM   2958  N   ALA A 227     134.296 212.829 202.736  1.00  0.00           N  
ATOM   2959  CA  ALA A 227     134.952 212.218 201.583  1.00  0.00           C  
ATOM   2960  C   ALA A 227     135.581 210.849 201.917  1.00  0.00           C  
ATOM   2961  O   ALA A 227     135.436 209.895 201.160  1.00  0.00           O  
ATOM   2962  CB  ALA A 227     136.022 213.192 201.077  1.00  0.00           C  
ATOM   2963  H   ALA A 227     134.744 213.652 203.111  1.00  0.00           H  
ATOM   2964  HA  ALA A 227     134.211 212.096 200.794  1.00  0.00           H  
ATOM   2965  HB1 ALA A 227     136.529 212.797 200.195  1.00  0.00           H  
ATOM   2966  HB2 ALA A 227     135.579 214.148 200.796  1.00  0.00           H  
ATOM   2967  HB3 ALA A 227     136.781 213.389 201.836  1.00  0.00           H  
ATOM   2968  N   LEU A 228     136.219 210.737 203.087  1.00  0.00           N  
ATOM   2969  CA  LEU A 228     136.704 209.519 203.718  1.00  0.00           C  
ATOM   2970  C   LEU A 228     135.539 208.623 204.149  1.00  0.00           C  
ATOM   2971  O   LEU A 228     135.578 207.430 203.857  1.00  0.00           O  
ATOM   2972  CB  LEU A 228     137.542 209.868 204.966  1.00  0.00           C  
ATOM   2973  CG  LEU A 228     138.735 210.823 204.745  1.00  0.00           C  
ATOM   2974  CD1 LEU A 228     139.627 210.854 205.997  1.00  0.00           C  
ATOM   2975  CD2 LEU A 228     139.567 210.487 203.502  1.00  0.00           C  
ATOM   2976  H   LEU A 228     136.255 211.566 203.669  1.00  0.00           H  
ATOM   2977  HA  LEU A 228     137.317 208.969 203.001  1.00  0.00           H  
ATOM   2978  HB2 LEU A 228     136.910 210.275 205.755  1.00  0.00           H  
ATOM   2979  HB3 LEU A 228     137.899 208.942 205.388  1.00  0.00           H  
ATOM   2980  HG  LEU A 228     138.348 211.825 204.576  1.00  0.00           H  
ATOM   2981 HD11 LEU A 228     140.393 211.626 205.915  1.00  0.00           H  
ATOM   2982 HD12 LEU A 228     139.051 211.055 206.899  1.00  0.00           H  
ATOM   2983 HD13 LEU A 228     140.135 209.900 206.144  1.00  0.00           H  
ATOM   2984 HD21 LEU A 228     140.433 211.144 203.422  1.00  0.00           H  
ATOM   2985 HD22 LEU A 228     139.934 209.460 203.539  1.00  0.00           H  
ATOM   2986 HD23 LEU A 228     138.995 210.604 202.581  1.00  0.00           H  
ATOM   2987  N   LEU A 229     134.485 209.185 204.778  1.00  0.00           N  
ATOM   2988  CA  LEU A 229     133.252 208.447 205.084  1.00  0.00           C  
ATOM   2989  C   LEU A 229     132.517 208.003 203.804  1.00  0.00           C  
ATOM   2990  O   LEU A 229     131.856 206.975 203.823  1.00  0.00           O  
ATOM   2991  CB  LEU A 229     132.267 209.268 205.951  1.00  0.00           C  
ATOM   2992  CG  LEU A 229     132.759 209.715 207.346  1.00  0.00           C  
ATOM   2993  CD1 LEU A 229     131.731 210.658 207.992  1.00  0.00           C  
ATOM   2994  CD2 LEU A 229     133.031 208.523 208.280  1.00  0.00           C  
ATOM   2995  H   LEU A 229     134.513 210.173 204.986  1.00  0.00           H  
ATOM   2996  HA  LEU A 229     133.530 207.547 205.633  1.00  0.00           H  
ATOM   2997  HB2 LEU A 229     131.928 210.132 205.383  1.00  0.00           H  
ATOM   2998  HB3 LEU A 229     131.362 208.677 206.101  1.00  0.00           H  
ATOM   2999  HG  LEU A 229     133.688 210.273 207.221  1.00  0.00           H  
ATOM   3000 HD11 LEU A 229     132.118 211.099 208.910  1.00  0.00           H  
ATOM   3001 HD12 LEU A 229     131.476 211.476 207.320  1.00  0.00           H  
ATOM   3002 HD13 LEU A 229     130.805 210.135 208.235  1.00  0.00           H  
ATOM   3003 HD21 LEU A 229     133.367 208.865 209.259  1.00  0.00           H  
ATOM   3004 HD22 LEU A 229     132.134 207.922 208.431  1.00  0.00           H  
ATOM   3005 HD23 LEU A 229     133.810 207.871 207.886  1.00  0.00           H  
ATOM   3006  N   MET A 230     132.655 208.732 202.686  1.00  0.00           N  
ATOM   3007  CA  MET A 230     132.099 208.426 201.372  1.00  0.00           C  
ATOM   3008  C   MET A 230     132.836 207.227 200.787  1.00  0.00           C  
ATOM   3009  O   MET A 230     132.184 206.279 200.363  1.00  0.00           O  
ATOM   3010  CB  MET A 230     132.196 209.658 200.431  1.00  0.00           C  
ATOM   3011  CG  MET A 230     132.368 209.359 198.925  1.00  0.00           C  
ATOM   3012  SD  MET A 230     132.495 210.793 197.837  1.00  0.00           S  
ATOM   3013  CE  MET A 230     132.899 209.912 196.303  1.00  0.00           C  
ATOM   3014  H   MET A 230     133.171 209.599 202.762  1.00  0.00           H  
ATOM   3015  HA  MET A 230     131.051 208.154 201.486  1.00  0.00           H  
ATOM   3016  HB2 MET A 230     131.310 210.277 200.576  1.00  0.00           H  
ATOM   3017  HB3 MET A 230     133.027 210.281 200.730  1.00  0.00           H  
ATOM   3018  HG2 MET A 230     133.289 208.805 198.748  1.00  0.00           H  
ATOM   3019  HG3 MET A 230     131.547 208.734 198.572  1.00  0.00           H  
ATOM   3020  HE1 MET A 230     132.985 210.619 195.478  1.00  0.00           H  
ATOM   3021  HE2 MET A 230     133.848 209.385 196.404  1.00  0.00           H  
ATOM   3022  HE3 MET A 230     132.121 209.189 196.060  1.00  0.00           H  
ATOM   3023  N   GLU A 231     134.181 207.247 200.778  1.00  0.00           N  
ATOM   3024  CA  GLU A 231     134.994 206.115 200.342  1.00  0.00           C  
ATOM   3025  C   GLU A 231     134.666 204.874 201.183  1.00  0.00           C  
ATOM   3026  O   GLU A 231     134.507 203.804 200.611  1.00  0.00           O  
ATOM   3027  CB  GLU A 231     136.496 206.460 200.422  1.00  0.00           C  
ATOM   3028  CG  GLU A 231     137.075 206.895 199.065  1.00  0.00           C  
ATOM   3029  CD  GLU A 231     138.580 207.150 199.142  1.00  0.00           C  
ATOM   3030  OE1 GLU A 231     139.339 206.172 198.958  1.00  0.00           O  
ATOM   3031  OE2 GLU A 231     138.945 208.320 199.386  1.00  0.00           O1-
ATOM   3032  H   GLU A 231     134.661 208.074 201.110  1.00  0.00           H  
ATOM   3033  HA  GLU A 231     134.729 205.882 199.308  1.00  0.00           H  
ATOM   3034  HB2 GLU A 231     136.673 207.231 201.174  1.00  0.00           H  
ATOM   3035  HB3 GLU A 231     137.063 205.590 200.760  1.00  0.00           H  
ATOM   3036  HG2 GLU A 231     136.893 206.126 198.314  1.00  0.00           H  
ATOM   3037  HG3 GLU A 231     136.574 207.798 198.717  1.00  0.00           H  
ATOM   3038  N   ALA A 232     134.452 205.037 202.502  1.00  0.00           N  
ATOM   3039  CA  ALA A 232     133.979 203.989 203.401  1.00  0.00           C  
ATOM   3040  C   ALA A 232     132.588 203.449 203.030  1.00  0.00           C  
ATOM   3041  O   ALA A 232     132.424 202.231 202.982  1.00  0.00           O  
ATOM   3042  CB  ALA A 232     133.987 204.496 204.848  1.00  0.00           C  
ATOM   3043  H   ALA A 232     134.603 205.956 202.896  1.00  0.00           H  
ATOM   3044  HA  ALA A 232     134.683 203.160 203.344  1.00  0.00           H  
ATOM   3045  HB1 ALA A 232     133.702 203.704 205.542  1.00  0.00           H  
ATOM   3046  HB2 ALA A 232     134.982 204.838 205.138  1.00  0.00           H  
ATOM   3047  HB3 ALA A 232     133.300 205.321 205.000  1.00  0.00           H  
ATOM   3048  N   LYS A 233     131.606 204.323 202.726  1.00  0.00           N  
ATOM   3049  CA  LYS A 233     130.220 203.963 202.377  1.00  0.00           C  
ATOM   3050  C   LYS A 233     130.088 203.095 201.104  1.00  0.00           C  
ATOM   3051  O   LYS A 233     128.993 202.611 200.825  1.00  0.00           O  
ATOM   3052  CB  LYS A 233     129.323 205.235 202.301  1.00  0.00           C  
ATOM   3053  CG  LYS A 233     129.010 205.785 200.889  1.00  0.00           C  
ATOM   3054  CD  LYS A 233     128.320 207.150 200.872  1.00  0.00           C  
ATOM   3055  CE  LYS A 233     128.222 207.704 199.443  1.00  0.00           C  
ATOM   3056  NZ  LYS A 233     127.471 208.968 199.406  1.00  0.00           N1+
ATOM   3057  H   LYS A 233     131.822 205.310 202.778  1.00  0.00           H  
ATOM   3058  HA  LYS A 233     129.854 203.358 203.208  1.00  0.00           H  
ATOM   3059  HB2 LYS A 233     128.369 205.005 202.778  1.00  0.00           H  
ATOM   3060  HB3 LYS A 233     129.746 206.028 202.913  1.00  0.00           H  
ATOM   3061  HG2 LYS A 233     129.902 205.830 200.280  1.00  0.00           H  
ATOM   3062  HG3 LYS A 233     128.349 205.091 200.368  1.00  0.00           H  
ATOM   3063  HD2 LYS A 233     127.323 207.052 201.305  1.00  0.00           H  
ATOM   3064  HD3 LYS A 233     128.855 207.856 201.506  1.00  0.00           H  
ATOM   3065  HE2 LYS A 233     129.219 207.873 199.033  1.00  0.00           H  
ATOM   3066  HE3 LYS A 233     127.724 206.986 198.790  1.00  0.00           H  
ATOM   3067  HZ1 LYS A 233     126.529 208.809 199.735  1.00  0.00           H  
ATOM   3068  HZ2 LYS A 233     127.924 209.647 199.999  1.00  0.00           H  
ATOM   3069  HZ3 LYS A 233     127.442 209.316 198.458  1.00  0.00           H  
ATOM   3070  N   GLU A 234     131.182 202.902 200.349  1.00  0.00           N  
ATOM   3071  CA  GLU A 234     131.273 202.118 199.124  1.00  0.00           C  
ATOM   3072  C   GLU A 234     132.411 201.093 199.237  1.00  0.00           C  
ATOM   3073  O   GLU A 234     133.266 201.011 198.357  1.00  0.00           O  
ATOM   3074  CB  GLU A 234     131.396 203.073 197.915  1.00  0.00           C  
ATOM   3075  CG  GLU A 234     131.350 202.377 196.533  1.00  0.00           C  
ATOM   3076  CD  GLU A 234     131.664 203.332 195.389  1.00  0.00           C  
ATOM   3077  OE1 GLU A 234     132.860 203.651 195.202  1.00  0.00           O  
ATOM   3078  OE2 GLU A 234     130.691 203.713 194.706  1.00  0.00           O1-
ATOM   3079  H   GLU A 234     132.039 203.339 200.660  1.00  0.00           H  
ATOM   3080  HA  GLU A 234     130.361 201.534 198.993  1.00  0.00           H  
ATOM   3081  HB2 GLU A 234     130.591 203.808 197.958  1.00  0.00           H  
ATOM   3082  HB3 GLU A 234     132.322 203.644 198.007  1.00  0.00           H  
ATOM   3083  HG2 GLU A 234     132.038 201.544 196.427  1.00  0.00           H  
ATOM   3084  HG3 GLU A 234     130.357 201.952 196.381  1.00  0.00           H  
ATOM   3085  N   LEU A 235     132.455 200.318 200.330  1.00  0.00           N  
ATOM   3086  CA  LEU A 235     133.524 199.351 200.588  1.00  0.00           C  
ATOM   3087  C   LEU A 235     133.039 197.993 201.077  1.00  0.00           C  
ATOM   3088  O   LEU A 235     133.729 197.347 201.865  1.00  0.00           O  
ATOM   3089  CB  LEU A 235     134.700 199.965 201.384  1.00  0.00           C  
ATOM   3090  CG  LEU A 235     135.662 200.826 200.547  1.00  0.00           C  
ATOM   3091  CD1 LEU A 235     136.711 201.488 201.450  1.00  0.00           C  
ATOM   3092  CD2 LEU A 235     136.355 200.045 199.421  1.00  0.00           C  
ATOM   3093  H   LEU A 235     131.755 200.448 201.046  1.00  0.00           H  
ATOM   3094  HA  LEU A 235     133.918 199.031 199.626  1.00  0.00           H  
ATOM   3095  HB2 LEU A 235     134.303 200.552 202.212  1.00  0.00           H  
ATOM   3096  HB3 LEU A 235     135.309 199.190 201.850  1.00  0.00           H  
ATOM   3097  HG  LEU A 235     135.094 201.606 200.060  1.00  0.00           H  
ATOM   3098 HD11 LEU A 235     137.343 202.171 200.882  1.00  0.00           H  
ATOM   3099 HD12 LEU A 235     136.247 202.067 202.245  1.00  0.00           H  
ATOM   3100 HD13 LEU A 235     137.357 200.745 201.917  1.00  0.00           H  
ATOM   3101 HD21 LEU A 235     137.117 200.657 198.939  1.00  0.00           H  
ATOM   3102 HD22 LEU A 235     136.848 199.151 199.804  1.00  0.00           H  
ATOM   3103 HD23 LEU A 235     135.670 199.740 198.632  1.00  0.00           H  
ATOM   3104  N   GLU A 236     131.885 197.527 200.561  1.00  0.00           N  
ATOM   3105  CA  GLU A 236     131.442 196.124 200.605  1.00  0.00           C  
ATOM   3106  C   GLU A 236     131.306 195.585 202.048  1.00  0.00           C  
ATOM   3107  O   GLU A 236     131.496 194.398 202.303  1.00  0.00           O  
ATOM   3108  CB  GLU A 236     132.392 195.257 199.725  1.00  0.00           C  
ATOM   3109  CG  GLU A 236     131.706 194.696 198.470  1.00  0.00           C  
ATOM   3110  CD  GLU A 236     132.657 193.816 197.658  1.00  0.00           C  
ATOM   3111  OE1 GLU A 236     132.613 192.584 197.865  1.00  0.00           O  
ATOM   3112  OE2 GLU A 236     133.416 194.388 196.846  1.00  0.00           O1-
ATOM   3113  H   GLU A 236     131.380 198.136 199.934  1.00  0.00           H  
ATOM   3114  HA  GLU A 236     130.437 196.102 200.182  1.00  0.00           H  
ATOM   3115  HB2 GLU A 236     133.261 195.833 199.402  1.00  0.00           H  
ATOM   3116  HB3 GLU A 236     132.824 194.424 200.281  1.00  0.00           H  
ATOM   3117  HG2 GLU A 236     130.832 194.107 198.750  1.00  0.00           H  
ATOM   3118  HG3 GLU A 236     131.348 195.510 197.839  1.00  0.00           H  
ATOM   3119  N   ALA A 237     131.017 196.477 203.001  1.00  0.00           N  
ATOM   3120  CA  ALA A 237     130.965 196.216 204.429  1.00  0.00           C  
ATOM   3121  C   ALA A 237     129.924 197.124 205.057  1.00  0.00           C  
ATOM   3122  O   ALA A 237     129.544 198.139 204.475  1.00  0.00           O  
ATOM   3123  CB  ALA A 237     132.352 196.362 205.068  1.00  0.00           C  
ATOM   3124  H   ALA A 237     130.867 197.435 202.718  1.00  0.00           H  
ATOM   3125  HA  ALA A 237     130.647 195.187 204.587  1.00  0.00           H  
ATOM   3126  HB1 ALA A 237     132.322 196.166 206.141  1.00  0.00           H  
ATOM   3127  HB2 ALA A 237     133.062 195.660 204.630  1.00  0.00           H  
ATOM   3128  HB3 ALA A 237     132.751 197.367 204.924  1.00  0.00           H  
ATOM   3129  N   ARG A 238     129.469 196.751 206.253  1.00  0.00           N  
ATOM   3130  CA  ARG A 238     128.442 197.459 206.999  1.00  0.00           C  
ATOM   3131  C   ARG A 238     128.775 197.476 208.498  1.00  0.00           C  
ATOM   3132  O   ARG A 238     127.871 197.602 209.315  1.00  0.00           O  
ATOM   3133  CB  ARG A 238     127.059 196.859 206.679  1.00  0.00           C  
ATOM   3134  CG  ARG A 238     126.592 196.793 205.189  1.00  0.00           C  
ATOM   3135  CD  ARG A 238     126.341 198.125 204.473  1.00  0.00           C  
ATOM   3136  NE  ARG A 238     125.645 197.985 203.179  1.00  0.00           N  
ATOM   3137  CZ  ARG A 238     124.316 198.012 202.958  1.00  0.00           C  
ATOM   3138  NH1 ARG A 238     123.426 197.901 203.941  1.00  0.00           N  
ATOM   3139  NH2 ARG A 238     123.843 198.172 201.720  1.00  0.00           N1+
ATOM   3140  H   ARG A 238     129.827 195.898 206.656  1.00  0.00           H  
ATOM   3141  HA  ARG A 238     128.427 198.510 206.702  1.00  0.00           H  
ATOM   3142  HB2 ARG A 238     127.042 195.852 207.077  1.00  0.00           H  
ATOM   3143  HB3 ARG A 238     126.334 197.377 207.287  1.00  0.00           H  
ATOM   3144  HG2 ARG A 238     127.307 196.273 204.568  1.00  0.00           H  
ATOM   3145  HG3 ARG A 238     125.688 196.186 205.142  1.00  0.00           H  
ATOM   3146  HD2 ARG A 238     125.822 198.829 205.100  1.00  0.00           H  
ATOM   3147  HD3 ARG A 238     127.273 198.631 204.259  1.00  0.00           H  
ATOM   3148  HE  ARG A 238     126.251 197.981 202.370  1.00  0.00           H  
ATOM   3149 HH11 ARG A 238     123.757 197.830 204.900  1.00  0.00           H  
ATOM   3150 HH12 ARG A 238     122.433 197.971 203.772  1.00  0.00           H  
ATOM   3151 HH21 ARG A 238     124.486 198.216 200.941  1.00  0.00           H  
ATOM   3152 HH22 ARG A 238     122.850 198.236 201.552  1.00  0.00           H  
ATOM   3153  N   VAL A 239     130.055 197.312 208.861  1.00  0.00           N  
ATOM   3154  CA  VAL A 239     130.548 197.145 210.224  1.00  0.00           C  
ATOM   3155  C   VAL A 239     131.788 198.017 210.400  1.00  0.00           C  
ATOM   3156  O   VAL A 239     132.791 197.799 209.724  1.00  0.00           O  
ATOM   3157  CB  VAL A 239     130.788 195.648 210.546  1.00  0.00           C  
ATOM   3158  CG1 VAL A 239     129.495 194.925 210.940  1.00  0.00           C  
ATOM   3159  CG2 VAL A 239     131.489 194.872 209.413  1.00  0.00           C  
ATOM   3160  H   VAL A 239     130.747 197.251 208.127  1.00  0.00           H  
ATOM   3161  HA  VAL A 239     129.809 197.512 210.934  1.00  0.00           H  
ATOM   3162  HB  VAL A 239     131.437 195.605 211.420  1.00  0.00           H  
ATOM   3163 HG11 VAL A 239     129.683 193.873 211.157  1.00  0.00           H  
ATOM   3164 HG12 VAL A 239     129.076 195.363 211.844  1.00  0.00           H  
ATOM   3165 HG13 VAL A 239     128.743 194.972 210.152  1.00  0.00           H  
ATOM   3166 HG21 VAL A 239     131.866 193.914 209.774  1.00  0.00           H  
ATOM   3167 HG22 VAL A 239     130.799 194.659 208.596  1.00  0.00           H  
ATOM   3168 HG23 VAL A 239     132.327 195.412 208.979  1.00  0.00           H  
ATOM   3169  N   ILE A 240     131.712 199.006 211.299  1.00  0.00           N  
ATOM   3170  CA  ILE A 240     132.770 199.984 211.549  1.00  0.00           C  
ATOM   3171  C   ILE A 240     133.060 200.041 213.047  1.00  0.00           C  
ATOM   3172  O   ILE A 240     132.237 199.642 213.872  1.00  0.00           O  
ATOM   3173  CB  ILE A 240     132.478 201.367 210.875  1.00  0.00           C  
ATOM   3174  CG1 ILE A 240     131.847 202.431 211.809  1.00  0.00           C  
ATOM   3175  CG2 ILE A 240     131.674 201.239 209.564  1.00  0.00           C  
ATOM   3176  CD1 ILE A 240     131.729 203.834 211.216  1.00  0.00           C  
ATOM   3177  H   ILE A 240     130.857 199.114 211.826  1.00  0.00           H  
ATOM   3178  HA  ILE A 240     133.693 199.611 211.100  1.00  0.00           H  
ATOM   3179  HB  ILE A 240     133.455 201.765 210.596  1.00  0.00           H  
ATOM   3180 HG12 ILE A 240     130.854 202.127 212.091  1.00  0.00           H  
ATOM   3181 HG13 ILE A 240     132.412 202.545 212.733  1.00  0.00           H  
ATOM   3182 HG21 ILE A 240     131.688 202.165 208.990  1.00  0.00           H  
ATOM   3183 HG22 ILE A 240     132.081 200.463 208.917  1.00  0.00           H  
ATOM   3184 HG23 ILE A 240     130.629 200.991 209.757  1.00  0.00           H  
ATOM   3185 HD11 ILE A 240     131.365 204.539 211.963  1.00  0.00           H  
ATOM   3186 HD12 ILE A 240     132.697 204.195 210.865  1.00  0.00           H  
ATOM   3187 HD13 ILE A 240     131.032 203.866 210.379  1.00  0.00           H  
ATOM   3188  N   ILE A 241     134.236 200.582 213.380  1.00  0.00           N  
ATOM   3189  CA  ILE A 241     134.665 200.888 214.736  1.00  0.00           C  
ATOM   3190  C   ILE A 241     135.359 202.251 214.703  1.00  0.00           C  
ATOM   3191  O   ILE A 241     135.987 202.613 213.706  1.00  0.00           O  
ATOM   3192  CB  ILE A 241     135.551 199.766 215.340  1.00  0.00           C  
ATOM   3193  CG1 ILE A 241     135.014 198.329 215.172  1.00  0.00           C  
ATOM   3194  CG2 ILE A 241     135.877 200.037 216.818  1.00  0.00           C  
ATOM   3195  CD1 ILE A 241     135.520 197.644 213.897  1.00  0.00           C  
ATOM   3196  H   ILE A 241     134.849 200.889 212.639  1.00  0.00           H  
ATOM   3197  HA  ILE A 241     133.778 200.998 215.365  1.00  0.00           H  
ATOM   3198  HB  ILE A 241     136.503 199.795 214.822  1.00  0.00           H  
ATOM   3199 HG12 ILE A 241     135.360 197.710 216.001  1.00  0.00           H  
ATOM   3200 HG13 ILE A 241     133.928 198.294 215.242  1.00  0.00           H  
ATOM   3201 HG21 ILE A 241     136.409 199.197 217.255  1.00  0.00           H  
ATOM   3202 HG22 ILE A 241     136.526 200.903 216.941  1.00  0.00           H  
ATOM   3203 HG23 ILE A 241     134.979 200.212 217.406  1.00  0.00           H  
ATOM   3204 HD11 ILE A 241     135.290 196.582 213.936  1.00  0.00           H  
ATOM   3205 HD12 ILE A 241     135.067 198.051 212.996  1.00  0.00           H  
ATOM   3206 HD13 ILE A 241     136.602 197.728 213.795  1.00  0.00           H  
ATOM   3207  N   LEU A 242     135.266 202.983 215.817  1.00  0.00           N  
ATOM   3208  CA  LEU A 242     135.954 204.240 216.053  1.00  0.00           C  
ATOM   3209  C   LEU A 242     136.374 204.376 217.511  1.00  0.00           C  
ATOM   3210  O   LEU A 242     135.902 203.647 218.384  1.00  0.00           O  
ATOM   3211  CB  LEU A 242     135.153 205.444 215.513  1.00  0.00           C  
ATOM   3212  CG  LEU A 242     134.040 205.961 216.456  1.00  0.00           C  
ATOM   3213  CD1 LEU A 242     133.532 207.325 215.995  1.00  0.00           C  
ATOM   3214  CD2 LEU A 242     132.882 204.967 216.590  1.00  0.00           C  
ATOM   3215  H   LEU A 242     134.739 202.610 216.595  1.00  0.00           H  
ATOM   3216  HA  LEU A 242     136.890 204.196 215.512  1.00  0.00           H  
ATOM   3217  HB2 LEU A 242     135.860 206.257 215.343  1.00  0.00           H  
ATOM   3218  HB3 LEU A 242     134.742 205.217 214.528  1.00  0.00           H  
ATOM   3219  HG  LEU A 242     134.437 206.137 217.455  1.00  0.00           H  
ATOM   3220 HD11 LEU A 242     132.771 207.716 216.672  1.00  0.00           H  
ATOM   3221 HD12 LEU A 242     134.341 208.055 215.957  1.00  0.00           H  
ATOM   3222 HD13 LEU A 242     133.091 207.262 215.000  1.00  0.00           H  
ATOM   3223 HD21 LEU A 242     132.069 205.419 217.157  1.00  0.00           H  
ATOM   3224 HD22 LEU A 242     132.487 204.673 215.617  1.00  0.00           H  
ATOM   3225 HD23 LEU A 242     133.183 204.065 217.122  1.00  0.00           H  
ATOM   3226  N   SER A 243     137.225 205.376 217.753  1.00  0.00           N  
ATOM   3227  CA  SER A 243     137.629 205.851 219.064  1.00  0.00           C  
ATOM   3228  C   SER A 243     138.266 207.224 218.874  1.00  0.00           C  
ATOM   3229  O   SER A 243     139.195 207.366 218.078  1.00  0.00           O  
ATOM   3230  CB  SER A 243     138.572 204.840 219.743  1.00  0.00           C  
ATOM   3231  OG  SER A 243     139.150 205.381 220.915  1.00  0.00           O  
ATOM   3232  H   SER A 243     137.559 205.912 216.965  1.00  0.00           H  
ATOM   3233  HA  SER A 243     136.734 205.966 219.680  1.00  0.00           H  
ATOM   3234  HB2 SER A 243     138.039 203.928 220.010  1.00  0.00           H  
ATOM   3235  HB3 SER A 243     139.379 204.553 219.066  1.00  0.00           H  
ATOM   3236  HG  SER A 243     139.674 206.133 220.677  1.00  0.00           H  
ATOM   3237  N   ALA A 244     137.783 208.222 219.621  1.00  0.00           N  
ATOM   3238  CA  ALA A 244     138.282 209.589 219.578  1.00  0.00           C  
ATOM   3239  C   ALA A 244     137.839 210.346 220.833  1.00  0.00           C  
ATOM   3240  O   ALA A 244     137.359 209.745 221.798  1.00  0.00           O  
ATOM   3241  CB  ALA A 244     137.827 210.254 218.264  1.00  0.00           C  
ATOM   3242  H   ALA A 244     137.039 208.028 220.277  1.00  0.00           H  
ATOM   3243  HA  ALA A 244     139.373 209.564 219.602  1.00  0.00           H  
ATOM   3244  HB1 ALA A 244     138.249 211.254 218.161  1.00  0.00           H  
ATOM   3245  HB2 ALA A 244     138.149 209.695 217.387  1.00  0.00           H  
ATOM   3246  HB3 ALA A 244     136.740 210.329 218.224  1.00  0.00           H  
ATOM   3247  N   SER A 245     137.967 211.682 220.804  1.00  0.00           N  
ATOM   3248  CA  SER A 245     137.353 212.581 221.780  1.00  0.00           C  
ATOM   3249  C   SER A 245     135.817 212.580 221.635  1.00  0.00           C  
ATOM   3250  O   SER A 245     135.270 212.062 220.658  1.00  0.00           O  
ATOM   3251  CB  SER A 245     137.935 214.006 221.608  1.00  0.00           C  
ATOM   3252  OG  SER A 245     137.285 214.791 220.626  1.00  0.00           O  
ATOM   3253  H   SER A 245     138.390 212.104 219.990  1.00  0.00           H  
ATOM   3254  HA  SER A 245     137.611 212.219 222.778  1.00  0.00           H  
ATOM   3255  HB2 SER A 245     137.829 214.541 222.552  1.00  0.00           H  
ATOM   3256  HB3 SER A 245     139.005 213.974 221.398  1.00  0.00           H  
ATOM   3257  HG  SER A 245     137.579 214.516 219.768  1.00  0.00           H  
ATOM   3258  N   GLU A 246     135.125 213.203 222.600  1.00  0.00           N  
ATOM   3259  CA  GLU A 246     133.670 213.365 222.587  1.00  0.00           C  
ATOM   3260  C   GLU A 246     133.219 214.254 221.426  1.00  0.00           C  
ATOM   3261  O   GLU A 246     132.358 213.840 220.657  1.00  0.00           O  
ATOM   3262  CB  GLU A 246     133.185 214.010 223.895  1.00  0.00           C  
ATOM   3263  CG  GLU A 246     133.443 213.130 225.118  1.00  0.00           C  
ATOM   3264  CD  GLU A 246     133.020 213.749 226.448  1.00  0.00           C  
ATOM   3265  OE1 GLU A 246     132.935 214.994 226.520  1.00  0.00           O  
ATOM   3266  OE2 GLU A 246     132.785 212.955 227.384  1.00  0.00           O1-
ATOM   3267  H   GLU A 246     135.629 213.620 223.368  1.00  0.00           H  
ATOM   3268  HA  GLU A 246     133.206 212.382 222.478  1.00  0.00           H  
ATOM   3269  HB2 GLU A 246     133.668 214.980 224.031  1.00  0.00           H  
ATOM   3270  HB3 GLU A 246     132.112 214.210 223.833  1.00  0.00           H  
ATOM   3271  HG2 GLU A 246     132.944 212.171 224.996  1.00  0.00           H  
ATOM   3272  HG3 GLU A 246     134.503 212.939 225.161  1.00  0.00           H  
ATOM   3273  N   ASP A 247     133.815 215.452 221.282  1.00  0.00           N  
ATOM   3274  CA  ASP A 247     133.520 216.391 220.197  1.00  0.00           C  
ATOM   3275  C   ASP A 247     133.793 215.771 218.813  1.00  0.00           C  
ATOM   3276  O   ASP A 247     133.045 216.032 217.876  1.00  0.00           O  
ATOM   3277  CB  ASP A 247     134.267 217.733 220.430  1.00  0.00           C  
ATOM   3278  CG  ASP A 247     134.699 218.482 219.159  1.00  0.00           C  
ATOM   3279  OD1 ASP A 247     133.848 219.218 218.614  1.00  0.00           O  
ATOM   3280  OD2 ASP A 247     135.848 218.245 218.726  1.00  0.00           O1-
ATOM   3281  H   ASP A 247     134.530 215.718 221.944  1.00  0.00           H  
ATOM   3282  HA  ASP A 247     132.453 216.609 220.244  1.00  0.00           H  
ATOM   3283  HB2 ASP A 247     133.654 218.397 221.041  1.00  0.00           H  
ATOM   3284  HB3 ASP A 247     135.173 217.552 221.009  1.00  0.00           H  
ATOM   3285  N   ASP A 248     134.834 214.932 218.697  1.00  0.00           N  
ATOM   3286  CA  ASP A 248     135.109 214.152 217.496  1.00  0.00           C  
ATOM   3287  C   ASP A 248     133.981 213.179 217.159  1.00  0.00           C  
ATOM   3288  O   ASP A 248     133.595 213.094 215.995  1.00  0.00           O  
ATOM   3289  CB  ASP A 248     136.426 213.369 217.644  1.00  0.00           C  
ATOM   3290  CG  ASP A 248     137.502 213.965 216.763  1.00  0.00           C  
ATOM   3291  OD1 ASP A 248     138.425 214.623 217.283  1.00  0.00           O  
ATOM   3292  OD2 ASP A 248     137.332 213.769 215.550  1.00  0.00           O1-
ATOM   3293  H   ASP A 248     135.432 214.791 219.500  1.00  0.00           H  
ATOM   3294  HA  ASP A 248     135.167 214.858 216.664  1.00  0.00           H  
ATOM   3295  HB2 ASP A 248     136.761 213.294 218.674  1.00  0.00           H  
ATOM   3296  HB3 ASP A 248     136.304 212.341 217.304  1.00  0.00           H  
ATOM   3297  N   ALA A 249     133.430 212.491 218.175  1.00  0.00           N  
ATOM   3298  CA  ALA A 249     132.259 211.631 218.039  1.00  0.00           C  
ATOM   3299  C   ALA A 249     131.039 212.438 217.566  1.00  0.00           C  
ATOM   3300  O   ALA A 249     130.371 212.025 216.624  1.00  0.00           O  
ATOM   3301  CB  ALA A 249     131.962 210.897 219.354  1.00  0.00           C  
ATOM   3302  H   ALA A 249     133.813 212.614 219.103  1.00  0.00           H  
ATOM   3303  HA  ALA A 249     132.504 210.859 217.314  1.00  0.00           H  
ATOM   3304  HB1 ALA A 249     131.226 210.109 219.197  1.00  0.00           H  
ATOM   3305  HB2 ALA A 249     132.860 210.421 219.750  1.00  0.00           H  
ATOM   3306  HB3 ALA A 249     131.566 211.552 220.128  1.00  0.00           H  
ATOM   3307  N   ALA A 250     130.802 213.626 218.147  1.00  0.00           N  
ATOM   3308  CA  ALA A 250     129.770 214.572 217.727  1.00  0.00           C  
ATOM   3309  C   ALA A 250     129.906 214.999 216.256  1.00  0.00           C  
ATOM   3310  O   ALA A 250     128.910 215.002 215.532  1.00  0.00           O  
ATOM   3311  CB  ALA A 250     129.794 215.789 218.666  1.00  0.00           C  
ATOM   3312  H   ALA A 250     131.405 213.904 218.910  1.00  0.00           H  
ATOM   3313  HA  ALA A 250     128.807 214.071 217.837  1.00  0.00           H  
ATOM   3314  HB1 ALA A 250     129.216 216.628 218.287  1.00  0.00           H  
ATOM   3315  HB2 ALA A 250     129.401 215.528 219.649  1.00  0.00           H  
ATOM   3316  HB3 ALA A 250     130.797 216.171 218.814  1.00  0.00           H  
ATOM   3317  N   THR A 251     131.142 215.286 215.809  1.00  0.00           N  
ATOM   3318  CA  THR A 251     131.481 215.675 214.441  1.00  0.00           C  
ATOM   3319  C   THR A 251     131.117 214.556 213.455  1.00  0.00           C  
ATOM   3320  O   THR A 251     130.364 214.804 212.513  1.00  0.00           O  
ATOM   3321  CB  THR A 251     132.989 216.021 214.327  1.00  0.00           C  
ATOM   3322  CG2 THR A 251     133.378 216.573 212.944  1.00  0.00           C  
ATOM   3323  OG1 THR A 251     133.330 217.027 215.257  1.00  0.00           O  
ATOM   3324  H   THR A 251     131.899 215.246 216.478  1.00  0.00           H  
ATOM   3325  HA  THR A 251     130.894 216.561 214.193  1.00  0.00           H  
ATOM   3326  HB  THR A 251     133.609 215.153 214.543  1.00  0.00           H  
ATOM   3327  HG1 THR A 251     133.232 216.691 216.139  1.00  0.00           H  
ATOM   3328 HG21 THR A 251     134.427 216.871 212.925  1.00  0.00           H  
ATOM   3329 HG22 THR A 251     133.248 215.829 212.158  1.00  0.00           H  
ATOM   3330 HG23 THR A 251     132.781 217.446 212.680  1.00  0.00           H  
ATOM   3331  N   VAL A 252     131.621 213.330 213.689  1.00  0.00           N  
ATOM   3332  CA  VAL A 252     131.381 212.183 212.813  1.00  0.00           C  
ATOM   3333  C   VAL A 252     129.910 211.728 212.834  1.00  0.00           C  
ATOM   3334  O   VAL A 252     129.437 211.237 211.813  1.00  0.00           O  
ATOM   3335  CB  VAL A 252     132.349 211.019 213.143  1.00  0.00           C  
ATOM   3336  CG1 VAL A 252     132.100 210.360 214.498  1.00  0.00           C  
ATOM   3337  CG2 VAL A 252     132.375 209.947 212.042  1.00  0.00           C  
ATOM   3338  H   VAL A 252     132.217 213.191 214.495  1.00  0.00           H  
ATOM   3339  HA  VAL A 252     131.620 212.514 211.803  1.00  0.00           H  
ATOM   3340  HB  VAL A 252     133.353 211.446 213.177  1.00  0.00           H  
ATOM   3341 HG11 VAL A 252     132.875 209.630 214.715  1.00  0.00           H  
ATOM   3342 HG12 VAL A 252     132.160 211.118 215.262  1.00  0.00           H  
ATOM   3343 HG13 VAL A 252     131.133 209.862 214.567  1.00  0.00           H  
ATOM   3344 HG21 VAL A 252     133.157 209.211 212.234  1.00  0.00           H  
ATOM   3345 HG22 VAL A 252     131.431 209.407 211.971  1.00  0.00           H  
ATOM   3346 HG23 VAL A 252     132.582 210.391 211.070  1.00  0.00           H  
ATOM   3347  N   TYR A 253     129.174 211.920 213.945  1.00  0.00           N  
ATOM   3348  CA  TYR A 253     127.754 211.579 214.033  1.00  0.00           C  
ATOM   3349  C   TYR A 253     126.892 212.503 213.179  1.00  0.00           C  
ATOM   3350  O   TYR A 253     126.087 212.002 212.394  1.00  0.00           O  
ATOM   3351  CB  TYR A 253     127.248 211.633 215.488  1.00  0.00           C  
ATOM   3352  CG  TYR A 253     127.556 210.392 216.297  1.00  0.00           C  
ATOM   3353  CD1 TYR A 253     127.283 209.113 215.766  1.00  0.00           C  
ATOM   3354  CD2 TYR A 253     128.096 210.506 217.592  1.00  0.00           C  
ATOM   3355  CE1 TYR A 253     127.590 207.959 216.504  1.00  0.00           C  
ATOM   3356  CE2 TYR A 253     128.431 209.351 218.320  1.00  0.00           C  
ATOM   3357  CZ  TYR A 253     128.163 208.080 217.782  1.00  0.00           C  
ATOM   3358  OH  TYR A 253     128.436 206.967 218.515  1.00  0.00           O  
ATOM   3359  H   TYR A 253     129.622 212.300 214.770  1.00  0.00           H  
ATOM   3360  HA  TYR A 253     127.624 210.581 213.616  1.00  0.00           H  
ATOM   3361  HB2 TYR A 253     127.636 212.519 215.994  1.00  0.00           H  
ATOM   3362  HB3 TYR A 253     126.161 211.732 215.510  1.00  0.00           H  
ATOM   3363  HD1 TYR A 253     126.825 208.996 214.796  1.00  0.00           H  
ATOM   3364  HD2 TYR A 253     128.269 211.478 218.029  1.00  0.00           H  
ATOM   3365  HE1 TYR A 253     127.377 206.985 216.089  1.00  0.00           H  
ATOM   3366  HE2 TYR A 253     128.869 209.438 219.302  1.00  0.00           H  
ATOM   3367  HH  TYR A 253     128.221 206.162 218.070  1.00  0.00           H  
ATOM   3368  N   ARG A 254     127.102 213.826 213.281  1.00  0.00           N  
ATOM   3369  CA  ARG A 254     126.533 214.832 212.383  1.00  0.00           C  
ATOM   3370  C   ARG A 254     126.804 214.504 210.907  1.00  0.00           C  
ATOM   3371  O   ARG A 254     125.889 214.552 210.088  1.00  0.00           O  
ATOM   3372  CB  ARG A 254     127.043 216.239 212.792  1.00  0.00           C  
ATOM   3373  CG  ARG A 254     127.141 217.274 211.650  1.00  0.00           C  
ATOM   3374  CD  ARG A 254     127.608 218.661 212.092  1.00  0.00           C  
ATOM   3375  NE  ARG A 254     127.998 219.455 210.916  1.00  0.00           N  
ATOM   3376  CZ  ARG A 254     129.234 219.536 210.392  1.00  0.00           C  
ATOM   3377  NH1 ARG A 254     130.274 218.891 210.943  1.00  0.00           N  
ATOM   3378  NH2 ARG A 254     129.431 220.274 209.291  1.00  0.00           N1+
ATOM   3379  H   ARG A 254     127.782 214.148 213.958  1.00  0.00           H  
ATOM   3380  HA  ARG A 254     125.449 214.816 212.516  1.00  0.00           H  
ATOM   3381  HB2 ARG A 254     126.408 216.628 213.589  1.00  0.00           H  
ATOM   3382  HB3 ARG A 254     128.038 216.148 213.229  1.00  0.00           H  
ATOM   3383  HG2 ARG A 254     127.848 216.928 210.894  1.00  0.00           H  
ATOM   3384  HG3 ARG A 254     126.174 217.364 211.152  1.00  0.00           H  
ATOM   3385  HD2 ARG A 254     126.803 219.173 212.619  1.00  0.00           H  
ATOM   3386  HD3 ARG A 254     128.441 218.591 212.791  1.00  0.00           H  
ATOM   3387  HE  ARG A 254     127.246 219.945 210.452  1.00  0.00           H  
ATOM   3388 HH11 ARG A 254     130.134 218.329 211.771  1.00  0.00           H  
ATOM   3389 HH12 ARG A 254     131.199 218.967 210.548  1.00  0.00           H  
ATOM   3390 HH21 ARG A 254     128.660 220.764 208.861  1.00  0.00           H  
ATOM   3391 HH22 ARG A 254     130.352 220.354 208.886  1.00  0.00           H  
ATOM   3392  N   ALA A 255     128.062 214.162 210.592  1.00  0.00           N  
ATOM   3393  CA  ALA A 255     128.531 213.852 209.251  1.00  0.00           C  
ATOM   3394  C   ALA A 255     127.880 212.593 208.664  1.00  0.00           C  
ATOM   3395  O   ALA A 255     127.411 212.624 207.529  1.00  0.00           O  
ATOM   3396  CB  ALA A 255     130.045 213.658 209.308  1.00  0.00           C  
ATOM   3397  H   ALA A 255     128.749 214.150 211.335  1.00  0.00           H  
ATOM   3398  HA  ALA A 255     128.307 214.694 208.594  1.00  0.00           H  
ATOM   3399  HB1 ALA A 255     130.400 213.211 208.388  1.00  0.00           H  
ATOM   3400  HB2 ALA A 255     130.569 214.602 209.463  1.00  0.00           H  
ATOM   3401  HB3 ALA A 255     130.333 212.978 210.104  1.00  0.00           H  
ATOM   3402  N   ALA A 256     127.827 211.494 209.430  1.00  0.00           N  
ATOM   3403  CA  ALA A 256     127.243 210.223 209.006  1.00  0.00           C  
ATOM   3404  C   ALA A 256     125.722 210.321 208.835  1.00  0.00           C  
ATOM   3405  O   ALA A 256     125.190 209.792 207.860  1.00  0.00           O  
ATOM   3406  CB  ALA A 256     127.575 209.155 210.055  1.00  0.00           C  
ATOM   3407  H   ALA A 256     128.241 211.529 210.354  1.00  0.00           H  
ATOM   3408  HA  ALA A 256     127.683 209.929 208.051  1.00  0.00           H  
ATOM   3409  HB1 ALA A 256     127.067 208.213 209.856  1.00  0.00           H  
ATOM   3410  HB2 ALA A 256     128.646 208.953 210.082  1.00  0.00           H  
ATOM   3411  HB3 ALA A 256     127.275 209.472 211.055  1.00  0.00           H  
ATOM   3412  N   ALA A 257     125.039 211.050 209.736  1.00  0.00           N  
ATOM   3413  CA  ALA A 257     123.616 211.368 209.632  1.00  0.00           C  
ATOM   3414  C   ALA A 257     123.306 212.261 208.419  1.00  0.00           C  
ATOM   3415  O   ALA A 257     122.244 212.108 207.819  1.00  0.00           O  
ATOM   3416  CB  ALA A 257     123.156 212.063 210.921  1.00  0.00           C  
ATOM   3417  H   ALA A 257     125.546 211.450 210.515  1.00  0.00           H  
ATOM   3418  HA  ALA A 257     123.060 210.439 209.521  1.00  0.00           H  
ATOM   3419  HB1 ALA A 257     122.090 212.294 210.888  1.00  0.00           H  
ATOM   3420  HB2 ALA A 257     123.324 211.426 211.790  1.00  0.00           H  
ATOM   3421  HB3 ALA A 257     123.693 212.998 211.088  1.00  0.00           H  
ATOM   3422  N   MET A 258     124.241 213.145 208.027  1.00  0.00           N  
ATOM   3423  CA  MET A 258     124.140 213.997 206.842  1.00  0.00           C  
ATOM   3424  C   MET A 258     124.223 213.181 205.539  1.00  0.00           C  
ATOM   3425  O   MET A 258     123.521 213.526 204.590  1.00  0.00           O  
ATOM   3426  CB  MET A 258     125.256 215.075 206.889  1.00  0.00           C  
ATOM   3427  CG  MET A 258     125.518 215.851 205.583  1.00  0.00           C  
ATOM   3428  SD  MET A 258     126.951 216.954 205.627  1.00  0.00           S  
ATOM   3429  CE  MET A 258     127.190 217.186 203.844  1.00  0.00           C  
ATOM   3430  H   MET A 258     125.085 213.221 208.579  1.00  0.00           H  
ATOM   3431  HA  MET A 258     123.174 214.504 206.859  1.00  0.00           H  
ATOM   3432  HB2 MET A 258     125.024 215.789 207.680  1.00  0.00           H  
ATOM   3433  HB3 MET A 258     126.198 214.630 207.185  1.00  0.00           H  
ATOM   3434  HG2 MET A 258     125.694 215.179 204.749  1.00  0.00           H  
ATOM   3435  HG3 MET A 258     124.637 216.436 205.316  1.00  0.00           H  
ATOM   3436  HE1 MET A 258     127.986 217.908 203.664  1.00  0.00           H  
ATOM   3437  HE2 MET A 258     127.469 216.245 203.372  1.00  0.00           H  
ATOM   3438  HE3 MET A 258     126.276 217.555 203.379  1.00  0.00           H  
ATOM   3439  N   LEU A 259     125.068 212.137 205.473  1.00  0.00           N  
ATOM   3440  CA  LEU A 259     125.388 211.420 204.234  1.00  0.00           C  
ATOM   3441  C   LEU A 259     124.995 209.944 204.249  1.00  0.00           C  
ATOM   3442  O   LEU A 259     125.600 209.147 203.530  1.00  0.00           O  
ATOM   3443  CB  LEU A 259     126.867 211.630 203.836  1.00  0.00           C  
ATOM   3444  CG  LEU A 259     127.235 213.046 203.364  1.00  0.00           C  
ATOM   3445  CD1 LEU A 259     128.667 213.051 202.822  1.00  0.00           C  
ATOM   3446  CD2 LEU A 259     126.287 213.593 202.282  1.00  0.00           C  
ATOM   3447  H   LEU A 259     125.606 211.905 206.297  1.00  0.00           H  
ATOM   3448  HA  LEU A 259     124.770 211.791 203.418  1.00  0.00           H  
ATOM   3449  HB2 LEU A 259     127.509 211.343 204.671  1.00  0.00           H  
ATOM   3450  HB3 LEU A 259     127.133 210.959 203.018  1.00  0.00           H  
ATOM   3451  HG  LEU A 259     127.215 213.703 204.231  1.00  0.00           H  
ATOM   3452 HD11 LEU A 259     129.057 214.066 202.737  1.00  0.00           H  
ATOM   3453 HD12 LEU A 259     129.327 212.481 203.469  1.00  0.00           H  
ATOM   3454 HD13 LEU A 259     128.721 212.589 201.836  1.00  0.00           H  
ATOM   3455 HD21 LEU A 259     126.677 214.517 201.854  1.00  0.00           H  
ATOM   3456 HD22 LEU A 259     126.161 212.882 201.466  1.00  0.00           H  
ATOM   3457 HD23 LEU A 259     125.302 213.831 202.680  1.00  0.00           H  
ATOM   3458  N   ASN A 260     123.947 209.583 205.005  1.00  0.00           N  
ATOM   3459  CA  ASN A 260     123.245 208.298 204.914  1.00  0.00           C  
ATOM   3460  C   ASN A 260     124.167 207.084 205.134  1.00  0.00           C  
ATOM   3461  O   ASN A 260     124.124 206.121 204.368  1.00  0.00           O  
ATOM   3462  CB  ASN A 260     122.467 208.160 203.573  1.00  0.00           C  
ATOM   3463  CG  ASN A 260     121.338 209.171 203.366  1.00  0.00           C  
ATOM   3464  ND2 ASN A 260     121.113 209.576 202.114  1.00  0.00           N  
ATOM   3465  OD1 ASN A 260     120.678 209.586 204.315  1.00  0.00           O  
ATOM   3466  H   ASN A 260     123.524 210.292 205.588  1.00  0.00           H  
ATOM   3467  HA  ASN A 260     122.530 208.277 205.737  1.00  0.00           H  
ATOM   3468  HB2 ASN A 260     123.157 208.205 202.728  1.00  0.00           H  
ATOM   3469  HB3 ASN A 260     121.989 207.181 203.520  1.00  0.00           H  
ATOM   3470 HD21 ASN A 260     121.672 209.215 201.356  1.00  0.00           H  
ATOM   3471 HD22 ASN A 260     120.379 210.246 201.935  1.00  0.00           H  
ATOM   3472  N   MET A 261     125.015 207.127 206.171  1.00  0.00           N  
ATOM   3473  CA  MET A 261     125.764 205.955 206.630  1.00  0.00           C  
ATOM   3474  C   MET A 261     125.001 205.253 207.772  1.00  0.00           C  
ATOM   3475  O   MET A 261     125.535 204.335 208.384  1.00  0.00           O  
ATOM   3476  CB  MET A 261     127.130 206.419 207.179  1.00  0.00           C  
ATOM   3477  CG  MET A 261     128.180 205.296 207.212  1.00  0.00           C  
ATOM   3478  SD  MET A 261     129.739 205.746 208.007  1.00  0.00           S  
ATOM   3479  CE  MET A 261     130.794 205.614 206.548  1.00  0.00           C  
ATOM   3480  H   MET A 261     125.047 207.963 206.740  1.00  0.00           H  
ATOM   3481  HA  MET A 261     125.926 205.242 205.819  1.00  0.00           H  
ATOM   3482  HB2 MET A 261     127.522 207.233 206.568  1.00  0.00           H  
ATOM   3483  HB3 MET A 261     127.012 206.830 208.179  1.00  0.00           H  
ATOM   3484  HG2 MET A 261     127.824 204.391 207.690  1.00  0.00           H  
ATOM   3485  HG3 MET A 261     128.382 204.989 206.185  1.00  0.00           H  
ATOM   3486  HE1 MET A 261     131.802 205.953 206.786  1.00  0.00           H  
ATOM   3487  HE2 MET A 261     130.848 204.584 206.194  1.00  0.00           H  
ATOM   3488  HE3 MET A 261     130.395 206.240 205.752  1.00  0.00           H  
ATOM   3489  N   THR A 262     123.786 205.706 208.112  1.00  0.00           N  
ATOM   3490  CA  THR A 262     123.198 205.473 209.424  1.00  0.00           C  
ATOM   3491  C   THR A 262     122.577 204.074 209.543  1.00  0.00           C  
ATOM   3492  O   THR A 262     123.098 203.250 210.288  1.00  0.00           O  
ATOM   3493  CB  THR A 262     122.130 206.557 209.696  1.00  0.00           C  
ATOM   3494  CG2 THR A 262     121.648 206.507 211.149  1.00  0.00           C  
ATOM   3495  OG1 THR A 262     122.701 207.833 209.489  1.00  0.00           O  
ATOM   3496  H   THR A 262     123.388 206.455 207.564  1.00  0.00           H  
ATOM   3497  HA  THR A 262     123.986 205.567 210.175  1.00  0.00           H  
ATOM   3498  HB  THR A 262     121.283 206.472 209.014  1.00  0.00           H  
ATOM   3499  HG1 THR A 262     122.036 208.488 209.639  1.00  0.00           H  
ATOM   3500 HG21 THR A 262     121.053 207.383 211.413  1.00  0.00           H  
ATOM   3501 HG22 THR A 262     121.036 205.627 211.347  1.00  0.00           H  
ATOM   3502 HG23 THR A 262     122.510 206.459 211.806  1.00  0.00           H  
ATOM   3503  N   GLY A 263     121.447 203.829 208.867  1.00  0.00           N  
ATOM   3504  CA  GLY A 263     120.605 202.659 209.080  1.00  0.00           C  
ATOM   3505  C   GLY A 263     120.614 201.710 207.891  1.00  0.00           C  
ATOM   3506  O   GLY A 263     121.404 201.866 206.959  1.00  0.00           O  
ATOM   3507  H   GLY A 263     121.095 204.542 208.246  1.00  0.00           H  
ATOM   3508  HA2 GLY A 263     120.885 202.105 209.978  1.00  0.00           H  
ATOM   3509  HA3 GLY A 263     119.585 203.008 209.244  1.00  0.00           H  
ATOM   3510  N   SER A 264     119.705 200.722 207.943  1.00  0.00           N  
ATOM   3511  CA  SER A 264     119.378 199.779 206.870  1.00  0.00           C  
ATOM   3512  C   SER A 264     120.574 198.879 206.537  1.00  0.00           C  
ATOM   3513  O   SER A 264     121.104 198.901 205.426  1.00  0.00           O  
ATOM   3514  CB  SER A 264     118.725 200.502 205.665  1.00  0.00           C  
ATOM   3515  OG  SER A 264     119.612 201.291 204.897  1.00  0.00           O  
ATOM   3516  H   SER A 264     119.123 200.676 208.767  1.00  0.00           H  
ATOM   3517  HA  SER A 264     118.612 199.125 207.288  1.00  0.00           H  
ATOM   3518  HB2 SER A 264     118.277 199.768 204.995  1.00  0.00           H  
ATOM   3519  HB3 SER A 264     117.908 201.136 206.012  1.00  0.00           H  
ATOM   3520  HG  SER A 264     120.112 201.841 205.485  1.00  0.00           H  
ATOM   3521  N   GLY A 265     121.026 198.128 207.551  1.00  0.00           N  
ATOM   3522  CA  GLY A 265     122.203 197.286 207.480  1.00  0.00           C  
ATOM   3523  C   GLY A 265     123.470 198.126 207.390  1.00  0.00           C  
ATOM   3524  O   GLY A 265     124.234 197.906 206.478  1.00  0.00           O  
ATOM   3525  H   GLY A 265     120.546 198.181 208.437  1.00  0.00           H  
ATOM   3526  HA2 GLY A 265     122.250 196.667 208.376  1.00  0.00           H  
ATOM   3527  HA3 GLY A 265     122.129 196.606 206.630  1.00  0.00           H  
ATOM   3528  N   TYR A 266     123.673 199.096 208.283  1.00  0.00           N  
ATOM   3529  CA  TYR A 266     124.912 199.848 208.459  1.00  0.00           C  
ATOM   3530  C   TYR A 266     125.085 199.982 209.964  1.00  0.00           C  
ATOM   3531  O   TYR A 266     124.556 200.909 210.568  1.00  0.00           O  
ATOM   3532  CB  TYR A 266     124.893 201.203 207.724  1.00  0.00           C  
ATOM   3533  CG  TYR A 266     125.382 201.216 206.287  1.00  0.00           C  
ATOM   3534  CD1 TYR A 266     126.752 201.427 206.014  1.00  0.00           C  
ATOM   3535  CD2 TYR A 266     124.474 201.063 205.218  1.00  0.00           C  
ATOM   3536  CE1 TYR A 266     127.214 201.478 204.684  1.00  0.00           C  
ATOM   3537  CE2 TYR A 266     124.937 201.111 203.888  1.00  0.00           C  
ATOM   3538  CZ  TYR A 266     126.306 201.311 203.619  1.00  0.00           C  
ATOM   3539  OH  TYR A 266     126.746 201.320 202.327  1.00  0.00           O  
ATOM   3540  H   TYR A 266     122.953 199.262 208.971  1.00  0.00           H  
ATOM   3541  HA  TYR A 266     125.771 199.287 208.097  1.00  0.00           H  
ATOM   3542  HB2 TYR A 266     123.906 201.662 207.784  1.00  0.00           H  
ATOM   3543  HB3 TYR A 266     125.555 201.879 208.263  1.00  0.00           H  
ATOM   3544  HD1 TYR A 266     127.454 201.553 206.826  1.00  0.00           H  
ATOM   3545  HD2 TYR A 266     123.424 200.903 205.415  1.00  0.00           H  
ATOM   3546  HE1 TYR A 266     128.265 201.631 204.486  1.00  0.00           H  
ATOM   3547  HE2 TYR A 266     124.240 200.982 203.073  1.00  0.00           H  
ATOM   3548  HH  TYR A 266     127.659 201.549 202.226  1.00  0.00           H  
ATOM   3549  N   VAL A 267     125.756 199.006 210.578  1.00  0.00           N  
ATOM   3550  CA  VAL A 267     125.840 198.859 212.024  1.00  0.00           C  
ATOM   3551  C   VAL A 267     127.252 199.218 212.479  1.00  0.00           C  
ATOM   3552  O   VAL A 267     128.192 199.274 211.685  1.00  0.00           O  
ATOM   3553  CB  VAL A 267     125.444 197.409 212.427  1.00  0.00           C  
ATOM   3554  CG1 VAL A 267     124.213 196.910 211.651  1.00  0.00           C  
ATOM   3555  CG2 VAL A 267     126.560 196.356 212.314  1.00  0.00           C  
ATOM   3556  H   VAL A 267     126.220 198.303 210.018  1.00  0.00           H  
ATOM   3557  HA  VAL A 267     125.145 199.540 212.519  1.00  0.00           H  
ATOM   3558  HB  VAL A 267     125.163 197.454 213.479  1.00  0.00           H  
ATOM   3559 HG11 VAL A 267     123.735 196.070 212.152  1.00  0.00           H  
ATOM   3560 HG12 VAL A 267     123.477 197.694 211.501  1.00  0.00           H  
ATOM   3561 HG13 VAL A 267     124.494 196.569 210.654  1.00  0.00           H  
ATOM   3562 HG21 VAL A 267     126.185 195.366 212.579  1.00  0.00           H  
ATOM   3563 HG22 VAL A 267     126.941 196.294 211.297  1.00  0.00           H  
ATOM   3564 HG23 VAL A 267     127.393 196.560 212.986  1.00  0.00           H  
ATOM   3565  N   TRP A 268     127.393 199.428 213.788  1.00  0.00           N  
ATOM   3566  CA  TRP A 268     128.680 199.607 214.432  1.00  0.00           C  
ATOM   3567  C   TRP A 268     128.543 199.508 215.938  1.00  0.00           C  
ATOM   3568  O   TRP A 268     127.486 199.773 216.514  1.00  0.00           O  
ATOM   3569  CB  TRP A 268     129.339 200.930 214.017  1.00  0.00           C  
ATOM   3570  CG  TRP A 268     128.482 202.150 214.098  1.00  0.00           C  
ATOM   3571  CD1 TRP A 268     127.994 202.686 215.235  1.00  0.00           C  
ATOM   3572  CD2 TRP A 268     128.021 203.012 213.024  1.00  0.00           C  
ATOM   3573  CE2 TRP A 268     127.202 204.035 213.590  1.00  0.00           C  
ATOM   3574  CE3 TRP A 268     128.227 203.047 211.628  1.00  0.00           C  
ATOM   3575  NE1 TRP A 268     127.188 203.760 214.938  1.00  0.00           N  
ATOM   3576  CZ2 TRP A 268     126.619 205.047 212.812  1.00  0.00           C  
ATOM   3577  CZ3 TRP A 268     127.669 204.070 210.845  1.00  0.00           C  
ATOM   3578  CH2 TRP A 268     126.869 205.069 211.429  1.00  0.00           C  
ATOM   3579  H   TRP A 268     126.580 199.394 214.386  1.00  0.00           H  
ATOM   3580  HA  TRP A 268     129.327 198.786 214.116  1.00  0.00           H  
ATOM   3581  HB2 TRP A 268     130.247 201.118 214.589  1.00  0.00           H  
ATOM   3582  HB3 TRP A 268     129.656 200.798 212.991  1.00  0.00           H  
ATOM   3583  HD1 TRP A 268     128.216 202.302 216.217  1.00  0.00           H  
ATOM   3584  HE1 TRP A 268     126.697 204.289 215.645  1.00  0.00           H  
ATOM   3585  HE3 TRP A 268     128.826 202.286 211.152  1.00  0.00           H  
ATOM   3586  HZ2 TRP A 268     126.003 205.807 213.269  1.00  0.00           H  
ATOM   3587  HZ3 TRP A 268     127.846 204.074 209.785  1.00  0.00           H  
ATOM   3588  HH2 TRP A 268     126.441 205.845 210.812  1.00  0.00           H  
ATOM   3589  N   LEU A 269     129.682 199.208 216.553  1.00  0.00           N  
ATOM   3590  CA  LEU A 269     129.938 199.416 217.960  1.00  0.00           C  
ATOM   3591  C   LEU A 269     130.878 200.613 218.101  1.00  0.00           C  
ATOM   3592  O   LEU A 269     131.473 201.095 217.133  1.00  0.00           O  
ATOM   3593  CB  LEU A 269     130.552 198.129 218.541  1.00  0.00           C  
ATOM   3594  CG  LEU A 269     131.886 197.657 217.912  1.00  0.00           C  
ATOM   3595  CD1 LEU A 269     133.101 198.283 218.604  1.00  0.00           C  
ATOM   3596  CD2 LEU A 269     131.986 196.127 217.962  1.00  0.00           C  
ATOM   3597  H   LEU A 269     130.492 199.023 215.977  1.00  0.00           H  
ATOM   3598  HA  LEU A 269     129.013 199.636 218.493  1.00  0.00           H  
ATOM   3599  HB2 LEU A 269     130.660 198.222 219.623  1.00  0.00           H  
ATOM   3600  HB3 LEU A 269     129.805 197.345 218.411  1.00  0.00           H  
ATOM   3601  HG  LEU A 269     131.925 197.931 216.857  1.00  0.00           H  
ATOM   3602 HD11 LEU A 269     134.030 197.807 218.291  1.00  0.00           H  
ATOM   3603 HD12 LEU A 269     133.203 199.342 218.389  1.00  0.00           H  
ATOM   3604 HD13 LEU A 269     133.003 198.189 219.681  1.00  0.00           H  
ATOM   3605 HD21 LEU A 269     132.913 195.778 217.507  1.00  0.00           H  
ATOM   3606 HD22 LEU A 269     131.963 195.761 218.990  1.00  0.00           H  
ATOM   3607 HD23 LEU A 269     131.163 195.658 217.422  1.00  0.00           H  
ATOM   3608  N   VAL A 270     131.019 201.066 219.346  1.00  0.00           N  
ATOM   3609  CA  VAL A 270     131.896 202.150 219.749  1.00  0.00           C  
ATOM   3610  C   VAL A 270     132.645 201.727 221.021  1.00  0.00           C  
ATOM   3611  O   VAL A 270     132.466 200.618 221.530  1.00  0.00           O  
ATOM   3612  CB  VAL A 270     131.085 203.472 219.841  1.00  0.00           C  
ATOM   3613  CG1 VAL A 270     130.250 203.781 218.590  1.00  0.00           C  
ATOM   3614  CG2 VAL A 270     130.177 203.571 221.075  1.00  0.00           C  
ATOM   3615  H   VAL A 270     130.497 200.612 220.082  1.00  0.00           H  
ATOM   3616  HA  VAL A 270     132.672 202.288 218.993  1.00  0.00           H  
ATOM   3617  HB  VAL A 270     131.814 204.267 219.897  1.00  0.00           H  
ATOM   3618 HG11 VAL A 270     129.934 204.822 218.584  1.00  0.00           H  
ATOM   3619 HG12 VAL A 270     130.808 203.604 217.675  1.00  0.00           H  
ATOM   3620 HG13 VAL A 270     129.352 203.165 218.544  1.00  0.00           H  
ATOM   3621 HG21 VAL A 270     129.611 204.502 221.065  1.00  0.00           H  
ATOM   3622 HG22 VAL A 270     129.456 202.759 221.099  1.00  0.00           H  
ATOM   3623 HG23 VAL A 270     130.737 203.559 222.001  1.00  0.00           H  
ATOM   3624  N   GLY A 271     133.478 202.629 221.547  1.00  0.00           N  
ATOM   3625  CA  GLY A 271     134.120 202.515 222.845  1.00  0.00           C  
ATOM   3626  C   GLY A 271     133.274 203.083 223.980  1.00  0.00           C  
ATOM   3627  O   GLY A 271     132.045 203.050 223.928  1.00  0.00           O  
ATOM   3628  H   GLY A 271     133.590 203.522 221.074  1.00  0.00           H  
ATOM   3629  HA2 GLY A 271     134.282 201.473 223.107  1.00  0.00           H  
ATOM   3630  HA3 GLY A 271     135.085 203.020 222.798  1.00  0.00           H  
ATOM   3631  N   GLU A 272     133.945 203.597 225.020  1.00  0.00           N  
ATOM   3632  CA  GLU A 272     133.276 204.145 226.196  1.00  0.00           C  
ATOM   3633  C   GLU A 272     133.156 205.673 226.157  1.00  0.00           C  
ATOM   3634  O   GLU A 272     132.139 206.189 226.618  1.00  0.00           O  
ATOM   3635  CB  GLU A 272     134.033 203.679 227.457  1.00  0.00           C  
ATOM   3636  CG  GLU A 272     133.260 203.871 228.785  1.00  0.00           C  
ATOM   3637  CD  GLU A 272     133.285 205.286 229.369  1.00  0.00           C  
ATOM   3638  OE1 GLU A 272     134.390 205.870 229.424  1.00  0.00           O  
ATOM   3639  OE2 GLU A 272     132.191 205.760 229.745  1.00  0.00           O1-
ATOM   3640  H   GLU A 272     134.953 203.606 224.992  1.00  0.00           H  
ATOM   3641  HA  GLU A 272     132.257 203.769 226.254  1.00  0.00           H  
ATOM   3642  HB2 GLU A 272     134.230 202.611 227.359  1.00  0.00           H  
ATOM   3643  HB3 GLU A 272     135.016 204.151 227.503  1.00  0.00           H  
ATOM   3644  HG2 GLU A 272     132.221 203.571 228.652  1.00  0.00           H  
ATOM   3645  HG3 GLU A 272     133.665 203.202 229.543  1.00  0.00           H  
ATOM   3646  N   ARG A 273     134.143 206.409 225.616  1.00  0.00           N  
ATOM   3647  CA  ARG A 273     134.157 207.882 225.595  1.00  0.00           C  
ATOM   3648  C   ARG A 273     132.967 208.515 224.840  1.00  0.00           C  
ATOM   3649  O   ARG A 273     132.635 209.674 225.066  1.00  0.00           O  
ATOM   3650  CB  ARG A 273     135.496 208.354 224.990  1.00  0.00           C  
ATOM   3651  CG  ARG A 273     135.785 209.875 225.022  1.00  0.00           C  
ATOM   3652  CD  ARG A 273     135.863 210.504 226.427  1.00  0.00           C  
ATOM   3653  NE  ARG A 273     136.306 211.905 226.351  1.00  0.00           N  
ATOM   3654  CZ  ARG A 273     136.147 212.849 227.298  1.00  0.00           C  
ATOM   3655  NH1 ARG A 273     135.667 212.542 228.511  1.00  0.00           N  
ATOM   3656  NH2 ARG A 273     136.479 214.120 227.029  1.00  0.00           N1+
ATOM   3657  H   ARG A 273     134.923 205.930 225.192  1.00  0.00           H  
ATOM   3658  HA  ARG A 273     134.102 208.213 226.633  1.00  0.00           H  
ATOM   3659  HB2 ARG A 273     136.308 207.824 225.477  1.00  0.00           H  
ATOM   3660  HB3 ARG A 273     135.538 208.027 223.949  1.00  0.00           H  
ATOM   3661  HG2 ARG A 273     136.738 210.039 224.520  1.00  0.00           H  
ATOM   3662  HG3 ARG A 273     135.054 210.412 224.418  1.00  0.00           H  
ATOM   3663  HD2 ARG A 273     134.883 210.465 226.905  1.00  0.00           H  
ATOM   3664  HD3 ARG A 273     136.557 209.952 227.060  1.00  0.00           H  
ATOM   3665  HE  ARG A 273     136.753 212.171 225.486  1.00  0.00           H  
ATOM   3666 HH11 ARG A 273     135.367 211.600 228.707  1.00  0.00           H  
ATOM   3667 HH12 ARG A 273     135.518 213.263 229.201  1.00  0.00           H  
ATOM   3668 HH21 ARG A 273     136.853 214.375 226.127  1.00  0.00           H  
ATOM   3669 HH22 ARG A 273     136.345 214.839 227.725  1.00  0.00           H  
ATOM   3670  N   GLU A 274     132.310 207.742 223.970  1.00  0.00           N  
ATOM   3671  CA  GLU A 274     131.202 208.103 223.106  1.00  0.00           C  
ATOM   3672  C   GLU A 274     129.890 208.244 223.878  1.00  0.00           C  
ATOM   3673  O   GLU A 274     128.978 208.879 223.359  1.00  0.00           O  
ATOM   3674  CB  GLU A 274     131.007 206.998 222.046  1.00  0.00           C  
ATOM   3675  CG  GLU A 274     132.201 206.822 221.087  1.00  0.00           C  
ATOM   3676  CD  GLU A 274     133.296 205.862 221.569  1.00  0.00           C  
ATOM   3677  OE1 GLU A 274     133.514 205.746 222.789  1.00  0.00           O  
ATOM   3678  OE2 GLU A 274     133.926 205.235 220.695  1.00  0.00           O1-
ATOM   3679  H   GLU A 274     132.703 206.819 223.802  1.00  0.00           H  
ATOM   3680  HA  GLU A 274     131.423 209.053 222.615  1.00  0.00           H  
ATOM   3681  HB2 GLU A 274     130.776 206.048 222.533  1.00  0.00           H  
ATOM   3682  HB3 GLU A 274     130.131 207.235 221.438  1.00  0.00           H  
ATOM   3683  HG2 GLU A 274     131.830 206.464 220.127  1.00  0.00           H  
ATOM   3684  HG3 GLU A 274     132.657 207.789 220.874  1.00  0.00           H  
ATOM   3685  N   ILE A 275     129.778 207.707 225.106  1.00  0.00           N  
ATOM   3686  CA  ILE A 275     128.635 207.972 225.973  1.00  0.00           C  
ATOM   3687  C   ILE A 275     128.910 209.324 226.652  1.00  0.00           C  
ATOM   3688  O   ILE A 275     129.544 209.407 227.703  1.00  0.00           O  
ATOM   3689  CB  ILE A 275     128.430 206.829 227.004  1.00  0.00           C  
ATOM   3690  CG1 ILE A 275     128.171 205.462 226.321  1.00  0.00           C  
ATOM   3691  CG2 ILE A 275     127.241 207.154 227.934  1.00  0.00           C  
ATOM   3692  CD1 ILE A 275     129.421 204.591 226.148  1.00  0.00           C  
ATOM   3693  H   ILE A 275     130.561 207.199 225.495  1.00  0.00           H  
ATOM   3694  HA  ILE A 275     127.721 208.051 225.380  1.00  0.00           H  
ATOM   3695  HB  ILE A 275     129.318 206.736 227.633  1.00  0.00           H  
ATOM   3696 HG12 ILE A 275     127.477 204.876 226.924  1.00  0.00           H  
ATOM   3697 HG13 ILE A 275     127.671 205.598 225.362  1.00  0.00           H  
ATOM   3698 HG21 ILE A 275     127.014 206.321 228.599  1.00  0.00           H  
ATOM   3699 HG22 ILE A 275     127.440 208.009 228.578  1.00  0.00           H  
ATOM   3700 HG23 ILE A 275     126.346 207.380 227.356  1.00  0.00           H  
ATOM   3701 HD11 ILE A 275     129.153 203.599 225.783  1.00  0.00           H  
ATOM   3702 HD12 ILE A 275     130.113 205.019 225.424  1.00  0.00           H  
ATOM   3703 HD13 ILE A 275     129.950 204.458 227.093  1.00  0.00           H  
ATOM   3704  N   SER A 276     128.425 210.385 226.003  1.00  0.00           N  
ATOM   3705  CA  SER A 276     128.500 211.773 226.427  1.00  0.00           C  
ATOM   3706  C   SER A 276     127.223 212.468 225.990  1.00  0.00           C  
ATOM   3707  O   SER A 276     126.668 212.115 224.955  1.00  0.00           O  
ATOM   3708  CB  SER A 276     129.772 212.437 225.873  1.00  0.00           C  
ATOM   3709  OG  SER A 276     129.752 213.837 226.084  1.00  0.00           O  
ATOM   3710  H   SER A 276     127.940 210.214 225.133  1.00  0.00           H  
ATOM   3711  HA  SER A 276     128.533 211.813 227.518  1.00  0.00           H  
ATOM   3712  HB2 SER A 276     130.647 211.998 226.350  1.00  0.00           H  
ATOM   3713  HB3 SER A 276     129.870 212.255 224.802  1.00  0.00           H  
ATOM   3714  HG  SER A 276     130.623 214.182 225.939  1.00  0.00           H  
ATOM   3715  N   GLY A 277     126.800 213.507 226.726  1.00  0.00           N  
ATOM   3716  CA  GLY A 277     125.651 214.341 226.387  1.00  0.00           C  
ATOM   3717  C   GLY A 277     125.701 214.936 224.972  1.00  0.00           C  
ATOM   3718  O   GLY A 277     124.655 215.070 224.346  1.00  0.00           O  
ATOM   3719  H   GLY A 277     127.339 213.763 227.542  1.00  0.00           H  
ATOM   3720  HA2 GLY A 277     124.739 213.753 226.501  1.00  0.00           H  
ATOM   3721  HA3 GLY A 277     125.591 215.158 227.106  1.00  0.00           H  
ATOM   3722  N   ASN A 278     126.907 215.202 224.440  1.00  0.00           N  
ATOM   3723  CA  ASN A 278     127.139 215.702 223.083  1.00  0.00           C  
ATOM   3724  C   ASN A 278     126.796 214.627 222.050  1.00  0.00           C  
ATOM   3725  O   ASN A 278     125.938 214.843 221.194  1.00  0.00           O  
ATOM   3726  CB  ASN A 278     128.623 216.099 222.891  1.00  0.00           C  
ATOM   3727  CG  ASN A 278     129.148 217.009 223.995  1.00  0.00           C  
ATOM   3728  ND2 ASN A 278     128.734 218.276 223.990  1.00  0.00           N  
ATOM   3729  OD1 ASN A 278     129.925 216.571 224.839  1.00  0.00           O  
ATOM   3730  H   ASN A 278     127.723 215.031 225.013  1.00  0.00           H  
ATOM   3731  HA  ASN A 278     126.504 216.575 222.915  1.00  0.00           H  
ATOM   3732  HB2 ASN A 278     129.269 215.220 222.868  1.00  0.00           H  
ATOM   3733  HB3 ASN A 278     128.757 216.597 221.929  1.00  0.00           H  
ATOM   3734 HD21 ASN A 278     128.106 218.603 223.272  1.00  0.00           H  
ATOM   3735 HD22 ASN A 278     129.071 218.909 224.701  1.00  0.00           H  
ATOM   3736  N   ALA A 279     127.444 213.458 222.165  1.00  0.00           N  
ATOM   3737  CA  ALA A 279     127.232 212.316 221.297  1.00  0.00           C  
ATOM   3738  C   ALA A 279     125.825 211.752 221.452  1.00  0.00           C  
ATOM   3739  O   ALA A 279     125.222 211.473 220.444  1.00  0.00           O  
ATOM   3740  CB  ALA A 279     128.264 211.242 221.617  1.00  0.00           C  
ATOM   3741  H   ALA A 279     128.112 213.354 222.915  1.00  0.00           H  
ATOM   3742  HA  ALA A 279     127.367 212.631 220.260  1.00  0.00           H  
ATOM   3743  HB1 ALA A 279     128.000 210.275 221.189  1.00  0.00           H  
ATOM   3744  HB2 ALA A 279     129.249 211.517 221.239  1.00  0.00           H  
ATOM   3745  HB3 ALA A 279     128.350 211.127 222.696  1.00  0.00           H  
ATOM   3746  N   LEU A 280     125.241 211.651 222.651  1.00  0.00           N  
ATOM   3747  CA  LEU A 280     123.851 211.228 222.831  1.00  0.00           C  
ATOM   3748  C   LEU A 280     122.853 212.200 222.190  1.00  0.00           C  
ATOM   3749  O   LEU A 280     121.896 211.743 221.567  1.00  0.00           O  
ATOM   3750  CB  LEU A 280     123.534 211.061 224.326  1.00  0.00           C  
ATOM   3751  CG  LEU A 280     124.286 209.906 225.019  1.00  0.00           C  
ATOM   3752  CD1 LEU A 280     123.892 209.841 226.499  1.00  0.00           C  
ATOM   3753  CD2 LEU A 280     124.066 208.549 224.336  1.00  0.00           C  
ATOM   3754  H   LEU A 280     125.773 211.896 223.479  1.00  0.00           H  
ATOM   3755  HA  LEU A 280     123.715 210.276 222.318  1.00  0.00           H  
ATOM   3756  HB2 LEU A 280     123.746 211.996 224.847  1.00  0.00           H  
ATOM   3757  HB3 LEU A 280     122.462 210.890 224.447  1.00  0.00           H  
ATOM   3758  HG  LEU A 280     125.356 210.089 224.979  1.00  0.00           H  
ATOM   3759 HD11 LEU A 280     124.452 209.065 227.022  1.00  0.00           H  
ATOM   3760 HD12 LEU A 280     124.097 210.786 227.003  1.00  0.00           H  
ATOM   3761 HD13 LEU A 280     122.830 209.621 226.618  1.00  0.00           H  
ATOM   3762 HD21 LEU A 280     124.511 207.743 224.921  1.00  0.00           H  
ATOM   3763 HD22 LEU A 280     123.005 208.326 224.224  1.00  0.00           H  
ATOM   3764 HD23 LEU A 280     124.529 208.507 223.350  1.00  0.00           H  
ATOM   3765  N   ARG A 281     123.109 213.519 222.262  1.00  0.00           N  
ATOM   3766  CA  ARG A 281     122.336 214.542 221.558  1.00  0.00           C  
ATOM   3767  C   ARG A 281     122.446 214.422 220.022  1.00  0.00           C  
ATOM   3768  O   ARG A 281     121.541 214.898 219.340  1.00  0.00           O  
ATOM   3769  CB  ARG A 281     122.743 215.950 222.063  1.00  0.00           C  
ATOM   3770  CG  ARG A 281     121.957 217.129 221.452  1.00  0.00           C  
ATOM   3771  CD  ARG A 281     122.287 218.487 222.088  1.00  0.00           C  
ATOM   3772  NE  ARG A 281     121.501 219.563 221.463  1.00  0.00           N  
ATOM   3773  CZ  ARG A 281     121.579 220.873 221.756  1.00  0.00           C  
ATOM   3774  NH1 ARG A 281     122.428 221.327 222.689  1.00  0.00           N  
ATOM   3775  NH2 ARG A 281     120.793 221.740 221.105  1.00  0.00           N1+
ATOM   3776  H   ARG A 281     123.915 213.827 222.790  1.00  0.00           H  
ATOM   3777  HA  ARG A 281     121.288 214.396 221.823  1.00  0.00           H  
ATOM   3778  HB2 ARG A 281     122.591 215.979 223.142  1.00  0.00           H  
ATOM   3779  HB3 ARG A 281     123.807 216.116 221.900  1.00  0.00           H  
ATOM   3780  HG2 ARG A 281     122.162 217.199 220.384  1.00  0.00           H  
ATOM   3781  HG3 ARG A 281     120.888 216.936 221.550  1.00  0.00           H  
ATOM   3782  HD2 ARG A 281     122.074 218.468 223.158  1.00  0.00           H  
ATOM   3783  HD3 ARG A 281     123.348 218.707 221.971  1.00  0.00           H  
ATOM   3784  HE  ARG A 281     120.839 219.268 220.759  1.00  0.00           H  
ATOM   3785 HH11 ARG A 281     123.023 220.681 223.187  1.00  0.00           H  
ATOM   3786 HH12 ARG A 281     122.478 222.313 222.905  1.00  0.00           H  
ATOM   3787 HH21 ARG A 281     120.144 221.416 220.402  1.00  0.00           H  
ATOM   3788 HH22 ARG A 281     120.836 222.727 221.314  1.00  0.00           H  
ATOM   3789  N   TYR A 282     123.495 213.773 219.475  1.00  0.00           N  
ATOM   3790  CA  TYR A 282     123.764 213.697 218.031  1.00  0.00           C  
ATOM   3791  C   TYR A 282     123.717 212.302 217.420  1.00  0.00           C  
ATOM   3792  O   TYR A 282     123.322 212.165 216.265  1.00  0.00           O  
ATOM   3793  CB  TYR A 282     125.137 214.319 217.736  1.00  0.00           C  
ATOM   3794  CG  TYR A 282     125.213 215.825 217.878  1.00  0.00           C  
ATOM   3795  CD1 TYR A 282     124.062 216.632 218.012  1.00  0.00           C  
ATOM   3796  CD2 TYR A 282     126.473 216.439 217.837  1.00  0.00           C  
ATOM   3797  CE1 TYR A 282     124.173 218.020 218.156  1.00  0.00           C  
ATOM   3798  CE2 TYR A 282     126.593 217.835 217.962  1.00  0.00           C  
ATOM   3799  CZ  TYR A 282     125.439 218.622 218.127  1.00  0.00           C  
ATOM   3800  OH  TYR A 282     125.541 219.974 218.244  1.00  0.00           O  
ATOM   3801  H   TYR A 282     124.188 213.378 220.097  1.00  0.00           H  
ATOM   3802  HA  TYR A 282     123.000 214.229 217.465  1.00  0.00           H  
ATOM   3803  HB2 TYR A 282     125.896 213.865 218.376  1.00  0.00           H  
ATOM   3804  HB3 TYR A 282     125.439 214.097 216.710  1.00  0.00           H  
ATOM   3805  HD1 TYR A 282     123.066 216.235 217.990  1.00  0.00           H  
ATOM   3806  HD2 TYR A 282     127.339 215.823 217.684  1.00  0.00           H  
ATOM   3807  HE1 TYR A 282     123.283 218.621 218.268  1.00  0.00           H  
ATOM   3808  HE2 TYR A 282     127.567 218.301 217.926  1.00  0.00           H  
ATOM   3809  HH  TYR A 282     124.707 220.401 218.363  1.00  0.00           H  
ATOM   3810  N   ALA A 283     124.112 211.269 218.159  1.00  0.00           N  
ATOM   3811  CA  ALA A 283     124.149 209.892 217.723  1.00  0.00           C  
ATOM   3812  C   ALA A 283     122.713 209.381 217.652  1.00  0.00           C  
ATOM   3813  O   ALA A 283     121.900 209.701 218.526  1.00  0.00           O  
ATOM   3814  CB  ALA A 283     124.906 209.026 218.742  1.00  0.00           C  
ATOM   3815  H   ALA A 283     124.437 211.448 219.104  1.00  0.00           H  
ATOM   3816  HA  ALA A 283     124.670 209.873 216.767  1.00  0.00           H  
ATOM   3817  HB1 ALA A 283     125.062 208.018 218.360  1.00  0.00           H  
ATOM   3818  HB2 ALA A 283     125.882 209.443 218.969  1.00  0.00           H  
ATOM   3819  HB3 ALA A 283     124.369 208.941 219.688  1.00  0.00           H  
ATOM   3820  N   PRO A 284     122.400 208.551 216.646  1.00  0.00           N  
ATOM   3821  CA  PRO A 284     121.117 207.860 216.574  1.00  0.00           C  
ATOM   3822  C   PRO A 284     121.081 206.729 217.607  1.00  0.00           C  
ATOM   3823  O   PRO A 284     122.105 206.381 218.197  1.00  0.00           O  
ATOM   3824  CB  PRO A 284     121.071 207.321 215.139  1.00  0.00           C  
ATOM   3825  CG  PRO A 284     122.530 207.092 214.781  1.00  0.00           C  
ATOM   3826  CD  PRO A 284     123.274 208.187 215.531  1.00  0.00           C  
ATOM   3827  HA  PRO A 284     120.284 208.544 216.751  1.00  0.00           H  
ATOM   3828  HB2 PRO A 284     120.467 206.419 215.021  1.00  0.00           H  
ATOM   3829  HB3 PRO A 284     120.650 208.080 214.479  1.00  0.00           H  
ATOM   3830  HG2 PRO A 284     122.835 206.101 215.116  1.00  0.00           H  
ATOM   3831  HG3 PRO A 284     122.726 207.159 213.720  1.00  0.00           H  
ATOM   3832  HD2 PRO A 284     124.274 207.877 215.827  1.00  0.00           H  
ATOM   3833  HD3 PRO A 284     123.385 209.061 214.886  1.00  0.00           H  
ATOM   3834  N   ASP A 285     119.902 206.124 217.794  1.00  0.00           N  
ATOM   3835  CA  ASP A 285     119.799 204.856 218.505  1.00  0.00           C  
ATOM   3836  C   ASP A 285     120.183 203.686 217.594  1.00  0.00           C  
ATOM   3837  O   ASP A 285     120.687 203.872 216.484  1.00  0.00           O  
ATOM   3838  CB  ASP A 285     118.376 204.650 219.060  1.00  0.00           C  
ATOM   3839  CG  ASP A 285     118.080 205.550 220.246  1.00  0.00           C  
ATOM   3840  OD1 ASP A 285     118.891 205.583 221.197  1.00  0.00           O  
ATOM   3841  OD2 ASP A 285     116.999 206.161 220.198  1.00  0.00           O1-
ATOM   3842  H   ASP A 285     119.088 206.457 217.299  1.00  0.00           H  
ATOM   3843  HA  ASP A 285     120.516 204.868 219.314  1.00  0.00           H  
ATOM   3844  HB2 ASP A 285     117.635 204.811 218.274  1.00  0.00           H  
ATOM   3845  HB3 ASP A 285     118.211 203.637 219.427  1.00  0.00           H  
ATOM   3846  N   GLY A 286     120.009 202.465 218.114  1.00  0.00           N  
ATOM   3847  CA  GLY A 286     120.405 201.230 217.463  1.00  0.00           C  
ATOM   3848  C   GLY A 286     121.921 201.046 217.376  1.00  0.00           C  
ATOM   3849  O   GLY A 286     122.397 200.330 216.501  1.00  0.00           O  
ATOM   3850  H   GLY A 286     119.591 202.387 219.031  1.00  0.00           H  
ATOM   3851  HA2 GLY A 286     119.985 200.393 218.020  1.00  0.00           H  
ATOM   3852  HA3 GLY A 286     119.967 201.200 216.476  1.00  0.00           H  
ATOM   3853  N   ILE A 287     122.674 201.705 218.266  1.00  0.00           N  
ATOM   3854  CA  ILE A 287     124.119 201.574 218.388  1.00  0.00           C  
ATOM   3855  C   ILE A 287     124.401 200.810 219.685  1.00  0.00           C  
ATOM   3856  O   ILE A 287     123.643 200.895 220.655  1.00  0.00           O  
ATOM   3857  CB  ILE A 287     124.807 202.967 218.411  1.00  0.00           C  
ATOM   3858  CG1 ILE A 287     124.257 203.909 217.318  1.00  0.00           C  
ATOM   3859  CG2 ILE A 287     126.330 202.805 218.282  1.00  0.00           C  
ATOM   3860  CD1 ILE A 287     124.887 205.299 217.349  1.00  0.00           C  
ATOM   3861  H   ILE A 287     122.209 202.286 218.947  1.00  0.00           H  
ATOM   3862  HA  ILE A 287     124.520 201.001 217.549  1.00  0.00           H  
ATOM   3863  HB  ILE A 287     124.637 203.437 219.376  1.00  0.00           H  
ATOM   3864 HG12 ILE A 287     124.391 203.464 216.331  1.00  0.00           H  
ATOM   3865 HG13 ILE A 287     123.186 204.045 217.446  1.00  0.00           H  
ATOM   3866 HG21 ILE A 287     126.864 203.741 218.128  1.00  0.00           H  
ATOM   3867 HG22 ILE A 287     126.763 202.374 219.183  1.00  0.00           H  
ATOM   3868 HG23 ILE A 287     126.557 202.133 217.462  1.00  0.00           H  
ATOM   3869 HD11 ILE A 287     124.308 205.975 216.738  1.00  0.00           H  
ATOM   3870 HD12 ILE A 287     124.899 205.701 218.362  1.00  0.00           H  
ATOM   3871 HD13 ILE A 287     125.903 205.312 216.961  1.00  0.00           H  
ATOM   3872  N   LEU A 288     125.513 200.067 219.687  1.00  0.00           N  
ATOM   3873  CA  LEU A 288     126.042 199.374 220.851  1.00  0.00           C  
ATOM   3874  C   LEU A 288     127.200 200.203 221.417  1.00  0.00           C  
ATOM   3875  O   LEU A 288     128.107 200.598 220.684  1.00  0.00           O  
ATOM   3876  CB  LEU A 288     126.587 197.997 220.412  1.00  0.00           C  
ATOM   3877  CG  LEU A 288     125.533 197.022 219.843  1.00  0.00           C  
ATOM   3878  CD1 LEU A 288     126.190 195.722 219.361  1.00  0.00           C  
ATOM   3879  CD2 LEU A 288     124.440 196.704 220.862  1.00  0.00           C  
ATOM   3880  H   LEU A 288     126.081 200.053 218.851  1.00  0.00           H  
ATOM   3881  HA  LEU A 288     125.282 199.246 221.623  1.00  0.00           H  
ATOM   3882  HB2 LEU A 288     127.370 198.137 219.663  1.00  0.00           H  
ATOM   3883  HB3 LEU A 288     127.076 197.520 221.263  1.00  0.00           H  
ATOM   3884  HG  LEU A 288     125.060 197.485 218.976  1.00  0.00           H  
ATOM   3885 HD11 LEU A 288     125.458 195.051 218.912  1.00  0.00           H  
ATOM   3886 HD12 LEU A 288     126.951 195.925 218.606  1.00  0.00           H  
ATOM   3887 HD13 LEU A 288     126.672 195.191 220.182  1.00  0.00           H  
ATOM   3888 HD21 LEU A 288     123.753 195.954 220.469  1.00  0.00           H  
ATOM   3889 HD22 LEU A 288     124.859 196.321 221.793  1.00  0.00           H  
ATOM   3890 HD23 LEU A 288     123.859 197.596 221.090  1.00  0.00           H  
ATOM   3891  N   GLY A 289     127.162 200.447 222.730  1.00  0.00           N  
ATOM   3892  CA  GLY A 289     128.206 201.110 223.496  1.00  0.00           C  
ATOM   3893  C   GLY A 289     128.690 200.197 224.612  1.00  0.00           C  
ATOM   3894  O   GLY A 289     127.950 199.327 225.071  1.00  0.00           O  
ATOM   3895  H   GLY A 289     126.381 200.079 223.259  1.00  0.00           H  
ATOM   3896  HA2 GLY A 289     129.056 201.400 222.877  1.00  0.00           H  
ATOM   3897  HA3 GLY A 289     127.800 202.022 223.935  1.00  0.00           H  
ATOM   3898  N   LEU A 290     129.933 200.411 225.057  1.00  0.00           N  
ATOM   3899  CA  LEU A 290     130.535 199.657 226.145  1.00  0.00           C  
ATOM   3900  C   LEU A 290     130.886 200.591 227.287  1.00  0.00           C  
ATOM   3901  O   LEU A 290     131.546 201.604 227.088  1.00  0.00           O  
ATOM   3902  CB  LEU A 290     131.809 198.949 225.665  1.00  0.00           C  
ATOM   3903  CG  LEU A 290     131.580 197.892 224.576  1.00  0.00           C  
ATOM   3904  CD1 LEU A 290     132.918 197.206 224.284  1.00  0.00           C  
ATOM   3905  CD2 LEU A 290     130.444 196.913 224.926  1.00  0.00           C  
ATOM   3906  H   LEU A 290     130.482 201.155 224.648  1.00  0.00           H  
ATOM   3907  HA  LEU A 290     129.845 198.911 226.539  1.00  0.00           H  
ATOM   3908  HB2 LEU A 290     132.530 199.684 225.303  1.00  0.00           H  
ATOM   3909  HB3 LEU A 290     132.281 198.466 226.523  1.00  0.00           H  
ATOM   3910  HG  LEU A 290     131.284 198.400 223.657  1.00  0.00           H  
ATOM   3911 HD11 LEU A 290     132.818 196.393 223.564  1.00  0.00           H  
ATOM   3912 HD12 LEU A 290     133.613 197.942 223.887  1.00  0.00           H  
ATOM   3913 HD13 LEU A 290     133.409 196.832 225.177  1.00  0.00           H  
ATOM   3914 HD21 LEU A 290     130.485 196.018 224.306  1.00  0.00           H  
ATOM   3915 HD22 LEU A 290     130.453 196.624 225.976  1.00  0.00           H  
ATOM   3916 HD23 LEU A 290     129.472 197.359 224.736  1.00  0.00           H  
ATOM   3917  N   GLN A 291     130.502 200.185 228.493  1.00  0.00           N  
ATOM   3918  CA  GLN A 291     131.030 200.686 229.749  1.00  0.00           C  
ATOM   3919  C   GLN A 291     131.698 199.507 230.448  1.00  0.00           C  
ATOM   3920  O   GLN A 291     131.430 198.354 230.128  1.00  0.00           O  
ATOM   3921  CB  GLN A 291     129.877 201.256 230.585  1.00  0.00           C  
ATOM   3922  CG  GLN A 291     129.462 202.667 230.136  1.00  0.00           C  
ATOM   3923  CD  GLN A 291     128.222 203.215 230.849  1.00  0.00           C  
ATOM   3924  NE2 GLN A 291     127.557 202.420 231.691  1.00  0.00           N  
ATOM   3925  OE1 GLN A 291     127.864 204.371 230.639  1.00  0.00           O  
ATOM   3926  H   GLN A 291     129.975 199.322 228.552  1.00  0.00           H  
ATOM   3927  HA  GLN A 291     131.793 201.450 229.597  1.00  0.00           H  
ATOM   3928  HB2 GLN A 291     129.021 200.590 230.500  1.00  0.00           H  
ATOM   3929  HB3 GLN A 291     130.153 201.288 231.641  1.00  0.00           H  
ATOM   3930  HG2 GLN A 291     130.287 203.363 230.291  1.00  0.00           H  
ATOM   3931  HG3 GLN A 291     129.254 202.671 229.065  1.00  0.00           H  
ATOM   3932 HE21 GLN A 291     127.867 201.471 231.841  1.00  0.00           H  
ATOM   3933 HE22 GLN A 291     126.740 202.772 232.167  1.00  0.00           H  
ATOM   3934  N   LEU A 292     132.576 199.786 231.412  1.00  0.00           N  
ATOM   3935  CA  LEU A 292     133.182 198.755 232.248  1.00  0.00           C  
ATOM   3936  C   LEU A 292     132.279 198.483 233.456  1.00  0.00           C  
ATOM   3937  O   LEU A 292     131.185 199.043 233.552  1.00  0.00           O  
ATOM   3938  CB  LEU A 292     134.613 199.207 232.614  1.00  0.00           C  
ATOM   3939  CG  LEU A 292     135.680 198.642 231.642  1.00  0.00           C  
ATOM   3940  CD1 LEU A 292     135.995 197.180 231.975  1.00  0.00           C  
ATOM   3941  CD2 LEU A 292     135.342 198.829 230.148  1.00  0.00           C  
ATOM   3942  H   LEU A 292     132.758 200.751 231.646  1.00  0.00           H  
ATOM   3943  HA  LEU A 292     133.238 197.805 231.734  1.00  0.00           H  
ATOM   3944  HB2 LEU A 292     134.671 200.296 232.626  1.00  0.00           H  
ATOM   3945  HB3 LEU A 292     134.880 198.903 233.628  1.00  0.00           H  
ATOM   3946  HG  LEU A 292     136.597 199.204 231.821  1.00  0.00           H  
ATOM   3947 HD11 LEU A 292     136.526 196.676 231.167  1.00  0.00           H  
ATOM   3948 HD12 LEU A 292     136.615 197.114 232.870  1.00  0.00           H  
ATOM   3949 HD13 LEU A 292     135.086 196.638 232.194  1.00  0.00           H  
ATOM   3950 HD21 LEU A 292     136.200 198.582 229.524  1.00  0.00           H  
ATOM   3951 HD22 LEU A 292     134.519 198.198 229.821  1.00  0.00           H  
ATOM   3952 HD23 LEU A 292     135.071 199.863 229.932  1.00  0.00           H  
ATOM   3953  N   ILE A 293     132.683 197.563 234.346  1.00  0.00           N  
ATOM   3954  CA  ILE A 293     131.885 197.178 235.517  1.00  0.00           C  
ATOM   3955  C   ILE A 293     131.572 198.360 236.422  1.00  0.00           C  
ATOM   3956  O   ILE A 293     130.428 198.536 236.836  1.00  0.00           O  
ATOM   3957  CB  ILE A 293     132.593 196.045 236.301  1.00  0.00           C  
ATOM   3958  CG1 ILE A 293     132.694 194.776 235.457  1.00  0.00           C  
ATOM   3959  CG2 ILE A 293     131.957 195.679 237.657  1.00  0.00           C  
ATOM   3960  CD1 ILE A 293     131.380 194.378 234.767  1.00  0.00           C  
ATOM   3961  H   ILE A 293     133.570 197.101 234.209  1.00  0.00           H  
ATOM   3962  HA  ILE A 293     130.901 196.858 235.177  1.00  0.00           H  
ATOM   3963  HB  ILE A 293     133.598 196.406 236.512  1.00  0.00           H  
ATOM   3964 HG12 ILE A 293     133.473 194.950 234.732  1.00  0.00           H  
ATOM   3965 HG13 ILE A 293     133.026 193.945 236.071  1.00  0.00           H  
ATOM   3966 HG21 ILE A 293     132.525 194.903 238.168  1.00  0.00           H  
ATOM   3967 HG22 ILE A 293     131.895 196.516 238.343  1.00  0.00           H  
ATOM   3968 HG23 ILE A 293     130.940 195.309 237.529  1.00  0.00           H  
ATOM   3969 HD11 ILE A 293     131.489 193.485 234.173  1.00  0.00           H  
ATOM   3970 HD12 ILE A 293     130.585 194.193 235.489  1.00  0.00           H  
ATOM   3971 HD13 ILE A 293     131.026 195.116 234.052  1.00  0.00           H  
ATOM   3972  N   ASN A 294     132.600 199.150 236.719  1.00  0.00           N  
ATOM   3973  CA  ASN A 294     132.571 200.214 237.702  1.00  0.00           C  
ATOM   3974  C   ASN A 294     133.855 201.035 237.586  1.00  0.00           C  
ATOM   3975  O   ASN A 294     134.690 200.801 236.709  1.00  0.00           O  
ATOM   3976  CB  ASN A 294     132.335 199.645 239.134  1.00  0.00           C  
ATOM   3977  CG  ASN A 294     133.261 198.488 239.549  1.00  0.00           C  
ATOM   3978  ND2 ASN A 294     132.906 197.806 240.638  1.00  0.00           N  
ATOM   3979  OD1 ASN A 294     134.248 198.176 238.884  1.00  0.00           O  
ATOM   3980  H   ASN A 294     133.498 198.945 236.306  1.00  0.00           H  
ATOM   3981  HA  ASN A 294     131.749 200.887 237.453  1.00  0.00           H  
ATOM   3982  HB2 ASN A 294     132.408 200.430 239.886  1.00  0.00           H  
ATOM   3983  HB3 ASN A 294     131.308 199.285 239.209  1.00  0.00           H  
ATOM   3984 HD21 ASN A 294     132.075 198.064 241.151  1.00  0.00           H  
ATOM   3985 HD22 ASN A 294     133.466 197.023 240.944  1.00  0.00           H  
ATOM   3986  N   GLY A 295     134.015 201.973 238.521  1.00  0.00           N  
ATOM   3987  CA  GLY A 295     135.222 202.756 238.706  1.00  0.00           C  
ATOM   3988  C   GLY A 295     134.947 204.248 238.808  1.00  0.00           C  
ATOM   3989  O   GLY A 295     135.849 204.975 239.208  1.00  0.00           O  
ATOM   3990  H   GLY A 295     133.284 202.089 239.208  1.00  0.00           H  
ATOM   3991  HA2 GLY A 295     135.699 202.427 239.631  1.00  0.00           H  
ATOM   3992  HA3 GLY A 295     135.949 202.599 237.908  1.00  0.00           H  
ATOM   3993  N   LYS A 296     133.730 204.724 238.486  1.00  0.00           N  
ATOM   3994  CA  LYS A 296     133.380 206.136 238.635  1.00  0.00           C  
ATOM   3995  C   LYS A 296     133.271 206.524 240.116  1.00  0.00           C  
ATOM   3996  O   LYS A 296     133.818 207.549 240.513  1.00  0.00           O  
ATOM   3997  CB  LYS A 296     132.050 206.433 237.918  1.00 30.00           C  
ATOM   3998  CG  LYS A 296     131.684 207.933 237.886  1.00 30.00           C  
ATOM   3999  CD  LYS A 296     132.690 208.823 237.130  1.00 30.00           C  
ATOM   4000  CE  LYS A 296     132.715 208.577 235.615  1.00 30.00           C  
ATOM   4001  NZ  LYS A 296     131.475 209.057 234.982  1.00 30.00           N1+
ATOM   4002  H   LYS A 296     133.027 204.087 238.142  1.00  0.00           H  
ATOM   4003  HA  LYS A 296     134.184 206.713 238.177  1.00  0.00           H  
ATOM   4004  HB2 LYS A 296     132.093 206.046 236.900  1.00 30.00           H  
ATOM   4005  HB3 LYS A 296     131.239 205.882 238.397  1.00 30.00           H  
ATOM   4006  HG2 LYS A 296     130.695 208.042 237.440  1.00 30.00           H  
ATOM   4007  HG3 LYS A 296     131.574 208.311 238.902  1.00 30.00           H  
ATOM   4008  HD2 LYS A 296     132.436 209.868 237.311  1.00 30.00           H  
ATOM   4009  HD3 LYS A 296     133.692 208.710 237.539  1.00 30.00           H  
ATOM   4010  HE2 LYS A 296     133.550 209.121 235.172  1.00 30.00           H  
ATOM   4011  HE3 LYS A 296     132.870 207.525 235.377  1.00 30.00           H  
ATOM   4012  HZ1 LYS A 296     131.527 208.908 233.984  1.00 30.00           H  
ATOM   4013  HZ2 LYS A 296     130.685 208.551 235.355  1.00 30.00           H  
ATOM   4014  HZ3 LYS A 296     131.361 210.044 235.167  1.00 30.00           H  
ATOM   4015  N   ASN A 297     132.610 205.683 240.927  1.00  0.00           N  
ATOM   4016  CA  ASN A 297     132.646 205.752 242.382  1.00  0.00           C  
ATOM   4017  C   ASN A 297     133.670 204.703 242.832  1.00  0.00           C  
ATOM   4018  O   ASN A 297     133.336 203.671 243.418  1.00  0.00           O  
ATOM   4019  CB  ASN A 297     131.236 205.464 242.948  1.00  0.00           C  
ATOM   4020  CG  ASN A 297     131.162 205.577 244.478  1.00  0.00           C  
ATOM   4021  ND2 ASN A 297     130.144 204.965 245.081  1.00  0.00           N  
ATOM   4022  OD1 ASN A 297     132.036 206.162 245.113  1.00  0.00           O  
ATOM   4023  H   ASN A 297     132.183 204.865 240.518  1.00  0.00           H  
ATOM   4024  HA  ASN A 297     132.976 206.738 242.719  1.00  0.00           H  
ATOM   4025  HB2 ASN A 297     130.526 206.179 242.532  1.00  0.00           H  
ATOM   4026  HB3 ASN A 297     130.891 204.475 242.639  1.00  0.00           H  
ATOM   4027 HD21 ASN A 297     129.454 204.470 244.535  1.00  0.00           H  
ATOM   4028 HD22 ASN A 297     130.069 204.998 246.088  1.00  0.00           H  
ATOM   4029  N   GLU A 298     134.948 205.004 242.574  1.00  0.00           N  
ATOM   4030  CA  GLU A 298     136.101 204.207 242.965  1.00  0.00           C  
ATOM   4031  C   GLU A 298     136.365 204.236 244.474  1.00  0.00           C  
ATOM   4032  O   GLU A 298     137.423 203.766 244.871  1.00  0.00           O  
ATOM   4033  CB  GLU A 298     137.354 204.763 242.252  1.00  0.00           C  
ATOM   4034  CG  GLU A 298     137.955 206.052 242.878  1.00  0.00           C  
ATOM   4035  CD  GLU A 298     137.124 207.305 242.611  1.00  0.00           C  
ATOM   4036  OE1 GLU A 298     136.454 207.342 241.557  1.00  0.00           O  
ATOM   4037  OE2 GLU A 298     137.212 208.219 243.457  1.00  0.00           O1-
ATOM   4038  H   GLU A 298     135.149 205.868 242.082  1.00  0.00           H  
ATOM   4039  HA  GLU A 298     135.919 203.183 242.643  1.00  0.00           H  
ATOM   4040  HB2 GLU A 298     138.142 204.016 242.247  1.00  0.00           H  
ATOM   4041  HB3 GLU A 298     137.145 204.906 241.201  1.00  0.00           H  
ATOM   4042  HG2 GLU A 298     138.100 205.993 243.952  1.00  0.00           H  
ATOM   4043  HG3 GLU A 298     138.972 206.204 242.540  1.00  0.00           H  
ATOM   4044  N   SER A 299     135.493 204.826 245.306  1.00  0.00           N  
ATOM   4045  CA  SER A 299     135.678 204.984 246.747  1.00  0.00           C  
ATOM   4046  C   SER A 299     136.017 203.651 247.429  1.00  0.00           C  
ATOM   4047  O   SER A 299     136.996 203.566 248.168  1.00  0.00           O  
ATOM   4048  CB  SER A 299     134.419 205.611 247.359  1.00  0.00           C  
ATOM   4049  OG  SER A 299     134.173 206.879 246.789  1.00  0.00           O  
ATOM   4050  H   SER A 299     134.650 205.208 244.903  1.00  0.00           H  
ATOM   4051  HA  SER A 299     136.511 205.671 246.905  1.00  0.00           H  
ATOM   4052  HB2 SER A 299     133.542 204.978 247.212  1.00  0.00           H  
ATOM   4053  HB3 SER A 299     134.546 205.739 248.436  1.00  0.00           H  
ATOM   4054  HG  SER A 299     133.764 206.756 245.943  1.00  0.00           H  
ATOM   4055  N   ALA A 300     135.269 202.592 247.085  1.00  0.00           N  
ATOM   4056  CA  ALA A 300     135.548 201.222 247.496  1.00  0.00           C  
ATOM   4057  C   ALA A 300     136.691 200.592 246.691  1.00  0.00           C  
ATOM   4058  O   ALA A 300     137.385 199.737 247.226  1.00  0.00           O  
ATOM   4059  CB  ALA A 300     134.280 200.396 247.290  1.00  0.00           C  
ATOM   4060  H   ALA A 300     134.499 202.736 246.447  1.00  0.00           H  
ATOM   4061  HA  ALA A 300     135.821 201.189 248.552  1.00  0.00           H  
ATOM   4062  HB1 ALA A 300     134.445 199.343 247.523  1.00  0.00           H  
ATOM   4063  HB2 ALA A 300     133.480 200.748 247.941  1.00  0.00           H  
ATOM   4064  HB3 ALA A 300     133.923 200.479 246.264  1.00  0.00           H  
ATOM   4065  N   HIS A 301     136.962 201.044 245.457  1.00  0.00           N  
ATOM   4066  CA  HIS A 301     138.159 200.668 244.700  1.00  0.00           C  
ATOM   4067  C   HIS A 301     139.464 201.074 245.399  1.00  0.00           C  
ATOM   4068  O   HIS A 301     140.470 200.380 245.262  1.00  0.00           O  
ATOM   4069  CB  HIS A 301     138.115 201.271 243.295  1.00  0.00           C  
ATOM   4070  CG  HIS A 301     138.825 200.435 242.282  1.00  0.00           C  
ATOM   4071  CD2 HIS A 301     138.642 199.117 241.944  1.00  0.00           C  
ATOM   4072  ND1 HIS A 301     139.821 200.912 241.453  1.00  0.00           N  
ATOM   4073  CE1 HIS A 301     140.142 199.908 240.640  1.00  0.00           C  
ATOM   4074  NE2 HIS A 301     139.506 198.778 240.912  1.00  0.00           N  
ATOM   4075  H   HIS A 301     136.372 201.767 245.071  1.00  0.00           H  
ATOM   4076  HA  HIS A 301     138.152 199.591 244.609  1.00  0.00           H  
ATOM   4077  HB2 HIS A 301     137.086 201.363 242.951  1.00  0.00           H  
ATOM   4078  HB3 HIS A 301     138.569 202.258 243.291  1.00  0.00           H  
ATOM   4079  HD1 HIS A 301     140.167 201.860 241.402  1.00  0.00           H  
ATOM   4080  HD2 HIS A 301     137.952 198.395 242.356  1.00  0.00           H  
ATOM   4081  HE1 HIS A 301     140.762 200.025 239.767  1.00  0.00           H  
ATOM   4082  N   ILE A 302     139.428 202.153 246.201  1.00  0.00           N  
ATOM   4083  CA  ILE A 302     140.529 202.564 247.063  1.00  0.00           C  
ATOM   4084  C   ILE A 302     140.745 201.510 248.147  1.00  0.00           C  
ATOM   4085  O   ILE A 302     141.882 201.109 248.355  1.00  0.00           O  
ATOM   4086  CB  ILE A 302     140.259 203.924 247.749  1.00  0.00           C  
ATOM   4087  CG1 ILE A 302     139.666 204.996 246.836  1.00  0.00           C  
ATOM   4088  CG2 ILE A 302     141.525 204.478 248.436  1.00  0.00           C  
ATOM   4089  CD1 ILE A 302     140.371 205.174 245.486  1.00  0.00           C  
ATOM   4090  H   ILE A 302     138.573 202.691 246.241  1.00  0.00           H  
ATOM   4091  HA  ILE A 302     141.430 202.640 246.451  1.00  0.00           H  
ATOM   4092  HB  ILE A 302     139.529 203.778 248.546  1.00  0.00           H  
ATOM   4093 HG12 ILE A 302     138.612 204.823 246.673  1.00  0.00           H  
ATOM   4094 HG13 ILE A 302     139.704 205.900 247.425  1.00  0.00           H  
ATOM   4095 HG21 ILE A 302     141.330 205.427 248.936  1.00  0.00           H  
ATOM   4096 HG22 ILE A 302     141.900 203.801 249.204  1.00  0.00           H  
ATOM   4097 HG23 ILE A 302     142.334 204.640 247.723  1.00  0.00           H  
ATOM   4098 HD11 ILE A 302     140.086 206.090 244.977  1.00  0.00           H  
ATOM   4099 HD12 ILE A 302     141.457 205.176 245.582  1.00  0.00           H  
ATOM   4100 HD13 ILE A 302     140.080 204.365 244.823  1.00  0.00           H  
ATOM   4101  N   SER A 303     139.666 201.024 248.787  1.00  0.00           N  
ATOM   4102  CA  SER A 303     139.711 199.946 249.776  1.00  0.00           C  
ATOM   4103  C   SER A 303     140.322 198.660 249.202  1.00  0.00           C  
ATOM   4104  O   SER A 303     141.094 197.997 249.890  1.00  0.00           O  
ATOM   4105  CB  SER A 303     138.305 199.707 250.373  1.00  0.00           C  
ATOM   4106  OG  SER A 303     137.543 198.705 249.723  1.00  0.00           O  
ATOM   4107  H   SER A 303     138.757 201.387 248.535  1.00  0.00           H  
ATOM   4108  HA  SER A 303     140.358 200.300 250.581  1.00  0.00           H  
ATOM   4109  HB2 SER A 303     138.412 199.395 251.412  1.00  0.00           H  
ATOM   4110  HB3 SER A 303     137.727 200.631 250.393  1.00  0.00           H  
ATOM   4111  HG  SER A 303     137.441 198.937 248.808  1.00  0.00           H  
ATOM   4112  N   ASP A 304     140.014 198.352 247.931  1.00  0.00           N  
ATOM   4113  CA  ASP A 304     140.542 197.204 247.204  1.00  0.00           C  
ATOM   4114  C   ASP A 304     142.049 197.351 247.001  1.00  0.00           C  
ATOM   4115  O   ASP A 304     142.770 196.408 247.307  1.00  0.00           O  
ATOM   4116  CB  ASP A 304     139.826 197.016 245.847  1.00  0.00           C  
ATOM   4117  CG  ASP A 304     138.297 196.968 245.938  1.00  0.00           C  
ATOM   4118  OD1 ASP A 304     137.780 196.572 247.005  1.00  0.00           O  
ATOM   4119  OD2 ASP A 304     137.657 197.314 244.924  1.00  0.00           O1-
ATOM   4120  H   ASP A 304     139.354 198.942 247.445  1.00  0.00           H  
ATOM   4121  HA  ASP A 304     140.365 196.314 247.813  1.00  0.00           H  
ATOM   4122  HB2 ASP A 304     140.098 197.813 245.155  1.00  0.00           H  
ATOM   4123  HB3 ASP A 304     140.160 196.087 245.383  1.00  0.00           H  
ATOM   4124  N   ALA A 305     142.521 198.543 246.591  1.00  0.00           N  
ATOM   4125  CA  ALA A 305     143.937 198.882 246.445  1.00  0.00           C  
ATOM   4126  C   ALA A 305     144.700 198.825 247.777  1.00  0.00           C  
ATOM   4127  O   ALA A 305     145.822 198.320 247.807  1.00  0.00           O  
ATOM   4128  CB  ALA A 305     144.068 200.280 245.826  1.00  0.00           C  
ATOM   4129  H   ALA A 305     141.849 199.269 246.378  1.00  0.00           H  
ATOM   4130  HA  ALA A 305     144.386 198.162 245.759  1.00  0.00           H  
ATOM   4131  HB1 ALA A 305     145.110 200.507 245.606  1.00  0.00           H  
ATOM   4132  HB2 ALA A 305     143.519 200.342 244.886  1.00  0.00           H  
ATOM   4133  HB3 ALA A 305     143.689 201.063 246.483  1.00  0.00           H  
ATOM   4134  N   VAL A 306     144.078 199.280 248.881  1.00  0.00           N  
ATOM   4135  CA  VAL A 306     144.616 199.162 250.239  1.00  0.00           C  
ATOM   4136  C   VAL A 306     144.678 197.685 250.685  1.00  0.00           C  
ATOM   4137  O   VAL A 306     145.586 197.294 251.414  1.00  0.00           O  
ATOM   4138  CB  VAL A 306     143.805 200.029 251.234  1.00  0.00           C  
ATOM   4139  CG1 VAL A 306     144.294 199.869 252.689  1.00  0.00           C  
ATOM   4140  CG2 VAL A 306     143.894 201.518 250.865  1.00  0.00           C  
ATOM   4141  H   VAL A 306     143.162 199.698 248.777  1.00  0.00           H  
ATOM   4142  HA  VAL A 306     145.619 199.578 250.211  1.00  0.00           H  
ATOM   4143  HB  VAL A 306     142.756 199.733 251.191  1.00  0.00           H  
ATOM   4144 HG11 VAL A 306     143.818 200.592 253.351  1.00  0.00           H  
ATOM   4145 HG12 VAL A 306     144.057 198.883 253.084  1.00  0.00           H  
ATOM   4146 HG13 VAL A 306     145.372 200.015 252.768  1.00  0.00           H  
ATOM   4147 HG21 VAL A 306     143.241 202.128 251.487  1.00  0.00           H  
ATOM   4148 HG22 VAL A 306     144.914 201.876 251.005  1.00  0.00           H  
ATOM   4149 HG23 VAL A 306     143.649 201.728 249.830  1.00  0.00           H  
ATOM   4150  N   GLY A 307     143.755 196.848 250.196  1.00  0.00           N  
ATOM   4151  CA  GLY A 307     143.789 195.406 250.358  1.00  0.00           C  
ATOM   4152  C   GLY A 307     144.989 194.768 249.649  1.00  0.00           C  
ATOM   4153  O   GLY A 307     145.645 193.909 250.237  1.00  0.00           O  
ATOM   4154  H   GLY A 307     143.013 197.232 249.625  1.00  0.00           H  
ATOM   4155  HA2 GLY A 307     143.788 195.145 251.417  1.00  0.00           H  
ATOM   4156  HA3 GLY A 307     142.873 195.004 249.927  1.00  0.00           H  
ATOM   4157  N   VAL A 308     145.307 195.204 248.414  1.00  0.00           N  
ATOM   4158  CA  VAL A 308     146.472 194.726 247.662  1.00  0.00           C  
ATOM   4159  C   VAL A 308     147.776 195.103 248.365  1.00  0.00           C  
ATOM   4160  O   VAL A 308     148.616 194.224 248.554  1.00  0.00           O  
ATOM   4161  CB  VAL A 308     146.498 195.220 246.187  1.00  0.00           C  
ATOM   4162  CG1 VAL A 308     147.567 194.468 245.372  1.00  0.00           C  
ATOM   4163  CG2 VAL A 308     145.167 195.105 245.432  1.00  0.00           C  
ATOM   4164  H   VAL A 308     144.718 195.903 247.982  1.00  0.00           H  
ATOM   4165  HA  VAL A 308     146.473 193.641 247.677  1.00  0.00           H  
ATOM   4166  HB  VAL A 308     146.763 196.278 246.180  1.00  0.00           H  
ATOM   4167 HG11 VAL A 308     147.613 194.835 244.346  1.00  0.00           H  
ATOM   4168 HG12 VAL A 308     148.566 194.587 245.789  1.00  0.00           H  
ATOM   4169 HG13 VAL A 308     147.355 193.399 245.329  1.00  0.00           H  
ATOM   4170 HG21 VAL A 308     145.291 195.401 244.390  1.00  0.00           H  
ATOM   4171 HG22 VAL A 308     144.772 194.096 245.425  1.00  0.00           H  
ATOM   4172 HG23 VAL A 308     144.424 195.772 245.834  1.00  0.00           H  
ATOM   4173  N   VAL A 309     147.934 196.372 248.786  1.00  0.00           N  
ATOM   4174  CA  VAL A 309     149.143 196.816 249.481  1.00  0.00           C  
ATOM   4175  C   VAL A 309     149.293 196.157 250.867  1.00  0.00           C  
ATOM   4176  O   VAL A 309     150.418 196.063 251.349  1.00  0.00           O  
ATOM   4177  CB  VAL A 309     149.227 198.363 249.561  1.00  0.00           C  
ATOM   4178  CG1 VAL A 309     148.346 198.986 250.643  1.00  0.00           C  
ATOM   4179  CG2 VAL A 309     150.673 198.847 249.754  1.00  0.00           C  
ATOM   4180  H   VAL A 309     147.203 197.049 248.608  1.00  0.00           H  
ATOM   4181  HA  VAL A 309     149.973 196.491 248.858  1.00  0.00           H  
ATOM   4182  HB  VAL A 309     148.891 198.752 248.598  1.00  0.00           H  
ATOM   4183 HG11 VAL A 309     148.256 200.065 250.511  1.00  0.00           H  
ATOM   4184 HG12 VAL A 309     147.367 198.556 250.572  1.00  0.00           H  
ATOM   4185 HG13 VAL A 309     148.722 198.803 251.650  1.00  0.00           H  
ATOM   4186 HG21 VAL A 309     150.733 199.933 249.673  1.00  0.00           H  
ATOM   4187 HG22 VAL A 309     151.072 198.572 250.731  1.00  0.00           H  
ATOM   4188 HG23 VAL A 309     151.337 198.430 248.995  1.00  0.00           H  
ATOM   4189  N   ALA A 310     148.200 195.655 251.477  1.00  0.00           N  
ATOM   4190  CA  ALA A 310     148.240 194.895 252.726  1.00  0.00           C  
ATOM   4191  C   ALA A 310     148.986 193.566 252.541  1.00  0.00           C  
ATOM   4192  O   ALA A 310     149.926 193.295 253.285  1.00  0.00           O  
ATOM   4193  CB  ALA A 310     146.821 194.633 253.255  1.00  0.00           C  
ATOM   4194  H   ALA A 310     147.300 195.778 251.034  1.00  0.00           H  
ATOM   4195  HA  ALA A 310     148.767 195.496 253.468  1.00  0.00           H  
ATOM   4196  HB1 ALA A 310     146.859 194.194 254.253  1.00  0.00           H  
ATOM   4197  HB2 ALA A 310     146.253 195.559 253.336  1.00  0.00           H  
ATOM   4198  HB3 ALA A 310     146.257 193.947 252.628  1.00  0.00           H  
ATOM   4199  N   GLN A 311     148.634 192.775 251.511  1.00  0.00           N  
ATOM   4200  CA  GLN A 311     149.366 191.554 251.169  1.00  0.00           C  
ATOM   4201  C   GLN A 311     150.768 191.863 250.622  1.00  0.00           C  
ATOM   4202  O   GLN A 311     151.678 191.058 250.803  1.00  0.00           O  
ATOM   4203  CB  GLN A 311     148.591 190.747 250.121  1.00  0.00           C  
ATOM   4204  CG  GLN A 311     149.200 189.341 249.860  1.00  0.00           C  
ATOM   4205  CD  GLN A 311     148.452 188.529 248.812  1.00  0.00           C  
ATOM   4206  NE2 GLN A 311     147.602 189.194 248.046  1.00  0.00           N  
ATOM   4207  OE1 GLN A 311     148.620 187.317 248.708  1.00  0.00           O  
ATOM   4208  H   GLN A 311     147.872 193.061 250.911  1.00  0.00           H  
ATOM   4209  HA  GLN A 311     149.451 190.948 252.072  1.00  0.00           H  
ATOM   4210  HB2 GLN A 311     147.559 190.630 250.459  1.00  0.00           H  
ATOM   4211  HB3 GLN A 311     148.549 191.327 249.197  1.00  0.00           H  
ATOM   4212  HG2 GLN A 311     150.228 189.408 249.507  1.00  0.00           H  
ATOM   4213  HG3 GLN A 311     149.225 188.770 250.789  1.00  0.00           H  
ATOM   4214 HE21 GLN A 311     147.489 190.190 248.162  1.00  0.00           H  
ATOM   4215 HE22 GLN A 311     147.058 188.693 247.352  1.00  0.00           H  
ATOM   4216  N   ALA A 312     150.961 193.033 249.993  1.00  0.00           N  
ATOM   4217  CA  ALA A 312     152.255 193.471 249.485  1.00  0.00           C  
ATOM   4218  C   ALA A 312     153.252 193.683 250.624  1.00  0.00           C  
ATOM   4219  O   ALA A 312     154.328 193.091 250.584  1.00  0.00           O  
ATOM   4220  CB  ALA A 312     152.093 194.771 248.703  1.00  0.00           C  
ATOM   4221  H   ALA A 312     150.168 193.644 249.852  1.00  0.00           H  
ATOM   4222  HA  ALA A 312     152.632 192.700 248.810  1.00  0.00           H  
ATOM   4223  HB1 ALA A 312     152.959 194.944 248.063  1.00  0.00           H  
ATOM   4224  HB2 ALA A 312     151.207 194.708 248.075  1.00  0.00           H  
ATOM   4225  HB3 ALA A 312     151.991 195.644 249.345  1.00  0.00           H  
ATOM   4226  N   VAL A 313     152.882 194.461 251.660  1.00  0.00           N  
ATOM   4227  CA  VAL A 313     153.724 194.654 252.840  1.00  0.00           C  
ATOM   4228  C   VAL A 313     153.854 193.363 253.671  1.00  0.00           C  
ATOM   4229  O   VAL A 313     154.868 193.184 254.341  1.00  0.00           O  
ATOM   4230  CB  VAL A 313     153.237 195.834 253.718  1.00  0.00           C  
ATOM   4231  CG1 VAL A 313     151.893 195.594 254.417  1.00  0.00           C  
ATOM   4232  CG2 VAL A 313     154.307 196.208 254.758  1.00  0.00           C  
ATOM   4233  H   VAL A 313     151.978 194.916 251.637  1.00  0.00           H  
ATOM   4234  HA  VAL A 313     154.708 194.927 252.465  1.00  0.00           H  
ATOM   4235  HB  VAL A 313     153.113 196.702 253.067  1.00  0.00           H  
ATOM   4236 HG11 VAL A 313     151.624 196.433 255.058  1.00  0.00           H  
ATOM   4237 HG12 VAL A 313     151.094 195.481 253.694  1.00  0.00           H  
ATOM   4238 HG13 VAL A 313     151.920 194.699 255.030  1.00  0.00           H  
ATOM   4239 HG21 VAL A 313     153.986 197.035 255.376  1.00  0.00           H  
ATOM   4240 HG22 VAL A 313     154.513 195.401 255.460  1.00  0.00           H  
ATOM   4241 HG23 VAL A 313     155.247 196.480 254.279  1.00  0.00           H  
ATOM   4242  N   HIS A 314     152.872 192.448 253.607  1.00  0.00           N  
ATOM   4243  CA  HIS A 314     152.954 191.136 254.242  1.00  0.00           C  
ATOM   4244  C   HIS A 314     154.070 190.285 253.611  1.00  0.00           C  
ATOM   4245  O   HIS A 314     154.895 189.739 254.340  1.00  0.00           O  
ATOM   4246  CB  HIS A 314     151.596 190.425 254.136  1.00  0.00           C  
ATOM   4247  CG  HIS A 314     151.556 189.055 254.754  1.00  0.00           C  
ATOM   4248  CD2 HIS A 314     151.496 187.803 254.182  1.00  0.00           C  
ATOM   4249  ND1 HIS A 314     151.628 188.846 256.117  1.00  0.00           N  
ATOM   4250  CE1 HIS A 314     151.591 187.524 256.305  1.00  0.00           C  
ATOM   4251  NE2 HIS A 314     151.510 186.830 255.180  1.00  0.00           N  
ATOM   4252  H   HIS A 314     152.051 192.656 253.055  1.00  0.00           H  
ATOM   4253  HA  HIS A 314     153.186 191.282 255.300  1.00  0.00           H  
ATOM   4254  HB2 HIS A 314     150.816 191.034 254.595  1.00  0.00           H  
ATOM   4255  HB3 HIS A 314     151.315 190.299 253.097  1.00  0.00           H  
ATOM   4256  HD1 HIS A 314     151.706 189.553 256.834  1.00  0.00           H  
ATOM   4257  HD2 HIS A 314     151.447 187.531 253.138  1.00  0.00           H  
ATOM   4258  HE1 HIS A 314     151.632 187.044 257.268  1.00  0.00           H  
ATOM   4259  N   GLU A 315     154.142 190.235 252.269  1.00  0.00           N  
ATOM   4260  CA  GLU A 315     155.220 189.574 251.530  1.00  0.00           C  
ATOM   4261  C   GLU A 315     156.557 190.324 251.686  1.00  0.00           C  
ATOM   4262  O   GLU A 315     157.607 189.690 251.649  1.00  0.00           O  
ATOM   4263  CB  GLU A 315     154.851 189.503 250.034  1.00  0.00           C  
ATOM   4264  CG  GLU A 315     153.715 188.508 249.725  1.00  0.00           C  
ATOM   4265  CD  GLU A 315     153.418 188.386 248.228  1.00  0.00           C  
ATOM   4266  OE1 GLU A 315     153.250 189.442 247.580  1.00  0.00           O  
ATOM   4267  OE2 GLU A 315     153.354 187.230 247.755  1.00  0.00           O1-
ATOM   4268  H   GLU A 315     153.426 190.701 251.726  1.00  0.00           H  
ATOM   4269  HA  GLU A 315     155.353 188.561 251.916  1.00  0.00           H  
ATOM   4270  HB2 GLU A 315     154.586 190.496 249.668  1.00  0.00           H  
ATOM   4271  HB3 GLU A 315     155.729 189.197 249.462  1.00  0.00           H  
ATOM   4272  HG2 GLU A 315     153.985 187.523 250.110  1.00  0.00           H  
ATOM   4273  HG3 GLU A 315     152.797 188.793 250.235  1.00  0.00           H  
ATOM   4274  N   LEU A 316     156.535 191.651 251.904  1.00  0.00           N  
ATOM   4275  CA  LEU A 316     157.729 192.464 252.140  1.00  0.00           C  
ATOM   4276  C   LEU A 316     158.296 192.244 253.552  1.00  0.00           C  
ATOM   4277  O   LEU A 316     159.503 192.378 253.730  1.00  0.00           O  
ATOM   4278  CB  LEU A 316     157.369 193.958 251.998  1.00  0.00           C  
ATOM   4279  CG  LEU A 316     158.561 194.942 252.046  1.00  0.00           C  
ATOM   4280  CD1 LEU A 316     159.342 194.964 250.726  1.00  0.00           C  
ATOM   4281  CD2 LEU A 316     158.097 196.348 252.438  1.00  0.00           C  
ATOM   4282  H   LEU A 316     155.641 192.123 251.893  1.00  0.00           H  
ATOM   4283  HA  LEU A 316     158.487 192.199 251.402  1.00  0.00           H  
ATOM   4284  HB2 LEU A 316     156.802 194.123 251.081  1.00  0.00           H  
ATOM   4285  HB3 LEU A 316     156.700 194.213 252.816  1.00  0.00           H  
ATOM   4286  HG  LEU A 316     159.252 194.654 252.832  1.00  0.00           H  
ATOM   4287 HD11 LEU A 316     160.177 195.663 250.771  1.00  0.00           H  
ATOM   4288 HD12 LEU A 316     159.751 193.983 250.504  1.00  0.00           H  
ATOM   4289 HD13 LEU A 316     158.705 195.259 249.892  1.00  0.00           H  
ATOM   4290 HD21 LEU A 316     158.937 197.042 252.483  1.00  0.00           H  
ATOM   4291 HD22 LEU A 316     157.377 196.741 251.721  1.00  0.00           H  
ATOM   4292 HD23 LEU A 316     157.624 196.347 253.420  1.00  0.00           H  
ATOM   4293  N   LEU A 317     157.470 191.898 254.556  1.00  0.00           N  
ATOM   4294  CA  LEU A 317     157.919 191.633 255.927  1.00  0.00           C  
ATOM   4295  C   LEU A 317     158.957 190.499 255.977  1.00  0.00           C  
ATOM   4296  O   LEU A 317     159.932 190.596 256.720  1.00  0.00           O  
ATOM   4297  CB  LEU A 317     156.704 191.313 256.829  1.00  0.00           C  
ATOM   4298  CG  LEU A 317     157.030 191.025 258.316  1.00  0.00           C  
ATOM   4299  CD1 LEU A 317     157.565 192.264 259.053  1.00  0.00           C  
ATOM   4300  CD2 LEU A 317     155.823 190.429 259.047  1.00  0.00           C  
ATOM   4301  H   LEU A 317     156.480 191.825 254.362  1.00  0.00           H  
ATOM   4302  HA  LEU A 317     158.396 192.545 256.290  1.00  0.00           H  
ATOM   4303  HB2 LEU A 317     155.981 192.128 256.770  1.00  0.00           H  
ATOM   4304  HB3 LEU A 317     156.195 190.441 256.420  1.00  0.00           H  
ATOM   4305  HG  LEU A 317     157.799 190.256 258.373  1.00  0.00           H  
ATOM   4306 HD11 LEU A 317     157.718 192.055 260.112  1.00  0.00           H  
ATOM   4307 HD12 LEU A 317     158.523 192.584 258.646  1.00  0.00           H  
ATOM   4308 HD13 LEU A 317     156.879 193.106 258.979  1.00  0.00           H  
ATOM   4309 HD21 LEU A 317     156.092 190.121 260.058  1.00  0.00           H  
ATOM   4310 HD22 LEU A 317     155.027 191.150 259.138  1.00  0.00           H  
ATOM   4311 HD23 LEU A 317     155.434 189.552 258.530  1.00  0.00           H  
ATOM   4312  N   GLU A 318     158.762 189.460 255.149  1.00  0.00           N  
ATOM   4313  CA  GLU A 318     159.664 188.323 254.991  1.00  0.00           C  
ATOM   4314  C   GLU A 318     160.995 188.696 254.309  1.00  0.00           C  
ATOM   4315  O   GLU A 318     161.980 187.986 254.509  1.00  0.00           O  
ATOM   4316  CB  GLU A 318     158.896 187.215 254.221  1.00  0.00           C  
ATOM   4317  CG  GLU A 318     159.291 186.984 252.745  1.00  0.00           C  
ATOM   4318  CD  GLU A 318     158.477 185.880 252.085  1.00  0.00           C  
ATOM   4319  OE1 GLU A 318     157.268 186.099 251.855  1.00  0.00           O  
ATOM   4320  OE2 GLU A 318     159.097 184.829 251.817  1.00  0.00           O1-
ATOM   4321  H   GLU A 318     157.943 189.477 254.558  1.00  0.00           H  
ATOM   4322  HA  GLU A 318     159.893 187.950 255.991  1.00  0.00           H  
ATOM   4323  HB2 GLU A 318     159.058 186.276 254.752  1.00  0.00           H  
ATOM   4324  HB3 GLU A 318     157.820 187.386 254.283  1.00  0.00           H  
ATOM   4325  HG2 GLU A 318     159.188 187.892 252.158  1.00  0.00           H  
ATOM   4326  HG3 GLU A 318     160.339 186.692 252.671  1.00  0.00           H  
ATOM   4327  N   LYS A 319     161.041 189.782 253.516  1.00  0.00           N  
ATOM   4328  CA  LYS A 319     162.266 190.273 252.887  1.00  0.00           C  
ATOM   4329  C   LYS A 319     163.238 190.821 253.941  1.00  0.00           C  
ATOM   4330  O   LYS A 319     162.827 191.268 255.014  1.00  0.00           O  
ATOM   4331  CB  LYS A 319     161.948 191.362 251.841  1.00  0.00           C  
ATOM   4332  CG  LYS A 319     162.134 190.890 250.400  1.00  0.00           C  
ATOM   4333  CD  LYS A 319     161.751 191.997 249.420  1.00  0.00           C  
ATOM   4334  CE  LYS A 319     161.898 191.586 247.959  1.00  0.00           C  
ATOM   4335  NZ  LYS A 319     161.343 192.638 247.104  1.00  0.00           N1+
ATOM   4336  H   LYS A 319     160.206 190.341 253.414  1.00  0.00           H  
ATOM   4337  HA  LYS A 319     162.754 189.430 252.393  1.00  0.00           H  
ATOM   4338  HB2 LYS A 319     160.930 191.721 251.944  1.00  0.00           H  
ATOM   4339  HB3 LYS A 319     162.588 192.234 251.979  1.00  0.00           H  
ATOM   4340  HG2 LYS A 319     163.170 190.589 250.238  1.00  0.00           H  
ATOM   4341  HG3 LYS A 319     161.516 190.009 250.223  1.00  0.00           H  
ATOM   4342  HD2 LYS A 319     160.709 192.257 249.597  1.00  0.00           H  
ATOM   4343  HD3 LYS A 319     162.341 192.894 249.616  1.00  0.00           H  
ATOM   4344  HE2 LYS A 319     162.944 191.415 247.701  1.00  0.00           H  
ATOM   4345  HE3 LYS A 319     161.355 190.660 247.766  1.00  0.00           H  
ATOM   4346  HZ1 LYS A 319     161.874 193.488 247.224  1.00  0.00           H  
ATOM   4347  HZ2 LYS A 319     161.380 192.345 246.138  1.00  0.00           H  
ATOM   4348  HZ3 LYS A 319     160.380 192.805 247.360  1.00  0.00           H  
ATOM   4349  N   GLU A 320     164.534 190.753 253.620  1.00  0.00           N  
ATOM   4350  CA  GLU A 320     165.625 191.036 254.544  1.00  0.00           C  
ATOM   4351  C   GLU A 320     166.288 192.393 254.252  1.00  0.00           C  
ATOM   4352  O   GLU A 320     166.712 193.065 255.191  1.00  0.00           O  
ATOM   4353  CB  GLU A 320     166.628 189.852 254.448  1.00  0.00           C  
ATOM   4354  CG  GLU A 320     167.809 190.041 253.478  1.00  0.00           C  
ATOM   4355  CD  GLU A 320     168.772 188.867 253.428  1.00  0.00           C  
ATOM   4356  OE1 GLU A 320     168.500 187.935 252.641  1.00  0.00           O  
ATOM   4357  OE2 GLU A 320     169.786 188.945 254.155  1.00  0.00           O1-
ATOM   4358  H   GLU A 320     164.784 190.361 252.724  1.00  0.00           H  
ATOM   4359  HA  GLU A 320     165.248 191.062 255.568  1.00  0.00           H  
ATOM   4360  HB2 GLU A 320     167.049 189.696 255.443  1.00  0.00           H  
ATOM   4361  HB3 GLU A 320     166.102 188.923 254.219  1.00  0.00           H  
ATOM   4362  HG2 GLU A 320     167.439 190.224 252.470  1.00  0.00           H  
ATOM   4363  HG3 GLU A 320     168.400 190.899 253.790  1.00  0.00           H  
ATOM   4364  N   ASN A 321     166.419 192.781 252.970  1.00  0.00           N  
ATOM   4365  CA  ASN A 321     167.265 193.897 252.531  1.00  0.00           C  
ATOM   4366  C   ASN A 321     166.471 195.208 252.475  1.00  0.00           C  
ATOM   4367  O   ASN A 321     166.699 196.022 251.580  1.00  0.00           O  
ATOM   4368  CB  ASN A 321     167.832 193.602 251.116  1.00  0.00           C  
ATOM   4369  CG  ASN A 321     168.695 192.346 251.016  1.00  0.00           C  
ATOM   4370  ND2 ASN A 321     169.626 192.155 251.951  1.00  0.00           N  
ATOM   4371  OD1 ASN A 321     168.547 191.573 250.073  1.00  0.00           O  
ATOM   4372  H   ASN A 321     166.024 192.191 252.253  1.00  0.00           H  
ATOM   4373  HA  ASN A 321     168.092 194.046 253.228  1.00  0.00           H  
ATOM   4374  HB2 ASN A 321     167.017 193.517 250.395  1.00  0.00           H  
ATOM   4375  HB3 ASN A 321     168.460 194.427 250.773  1.00  0.00           H  
ATOM   4376 HD21 ASN A 321     169.736 192.815 252.706  1.00  0.00           H  
ATOM   4377 HD22 ASN A 321     170.207 191.330 251.911  1.00  0.00           H  
ATOM   4378  N   ILE A 322     165.538 195.419 253.420  1.00  0.00           N  
ATOM   4379  CA  ILE A 322     164.660 196.582 253.464  1.00  0.00           C  
ATOM   4380  C   ILE A 322     165.512 197.826 253.746  1.00  0.00           C  
ATOM   4381  O   ILE A 322     165.915 198.081 254.881  1.00  0.00           O  
ATOM   4382  CB  ILE A 322     163.554 196.412 254.541  1.00  0.00           C  
ATOM   4383  CG1 ILE A 322     162.849 195.039 254.507  1.00  0.00           C  
ATOM   4384  CG2 ILE A 322     162.521 197.559 254.466  1.00  0.00           C  
ATOM   4385  CD1 ILE A 322     162.099 194.753 253.205  1.00  0.00           C  
ATOM   4386  H   ILE A 322     165.424 194.722 254.143  1.00  0.00           H  
ATOM   4387  HA  ILE A 322     164.182 196.685 252.486  1.00  0.00           H  
ATOM   4388  HB  ILE A 322     164.020 196.466 255.526  1.00  0.00           H  
ATOM   4389 HG12 ILE A 322     163.560 194.235 254.697  1.00  0.00           H  
ATOM   4390 HG13 ILE A 322     162.138 194.988 255.332  1.00  0.00           H  
ATOM   4391 HG21 ILE A 322     161.708 197.403 255.174  1.00  0.00           H  
ATOM   4392 HG22 ILE A 322     162.971 198.521 254.711  1.00  0.00           H  
ATOM   4393 HG23 ILE A 322     162.085 197.653 253.471  1.00  0.00           H  
ATOM   4394 HD11 ILE A 322     161.555 193.816 253.287  1.00  0.00           H  
ATOM   4395 HD12 ILE A 322     161.376 195.533 252.975  1.00  0.00           H  
ATOM   4396 HD13 ILE A 322     162.781 194.668 252.360  1.00  0.00           H  
ATOM   4397  N   THR A 323     165.788 198.581 252.681  1.00  0.00           N  
ATOM   4398  CA  THR A 323     166.386 199.904 252.744  1.00  0.00           C  
ATOM   4399  C   THR A 323     165.234 200.912 252.696  1.00  0.00           C  
ATOM   4400  O   THR A 323     164.065 200.528 252.634  1.00  0.00           O  
ATOM   4401  CB  THR A 323     167.384 200.072 251.570  1.00  0.00           C  
ATOM   4402  CG2 THR A 323     168.541 199.070 251.619  1.00  0.00           C  
ATOM   4403  OG1 THR A 323     166.790 199.956 250.301  1.00  0.00           O  
ATOM   4404  H   THR A 323     165.431 198.280 251.786  1.00  0.00           H  
ATOM   4405  HA  THR A 323     166.922 200.050 253.684  1.00  0.00           H  
ATOM   4406  HB  THR A 323     167.814 201.074 251.625  1.00  0.00           H  
ATOM   4407  HG1 THR A 323     166.501 199.061 250.194  1.00  0.00           H  
ATOM   4408 HG21 THR A 323     169.286 199.297 250.856  1.00  0.00           H  
ATOM   4409 HG22 THR A 323     169.045 199.105 252.586  1.00  0.00           H  
ATOM   4410 HG23 THR A 323     168.210 198.047 251.456  1.00  0.00           H  
ATOM   4411  N   ASP A 324     165.561 202.209 252.741  1.00  0.00           N  
ATOM   4412  CA  ASP A 324     164.594 203.303 252.786  1.00  0.00           C  
ATOM   4413  C   ASP A 324     165.061 204.462 251.900  1.00  0.00           C  
ATOM   4414  O   ASP A 324     166.270 204.664 251.767  1.00  0.00           O  
ATOM   4415  CB  ASP A 324     164.322 203.721 254.248  1.00  0.00           C  
ATOM   4416  CG  ASP A 324     163.781 202.591 255.130  1.00  0.00           C  
ATOM   4417  OD1 ASP A 324     162.751 201.997 254.742  1.00  0.00           O  
ATOM   4418  OD2 ASP A 324     164.430 202.311 256.159  1.00  0.00           O1-
ATOM   4419  H   ASP A 324     166.536 202.466 252.780  1.00  0.00           H  
ATOM   4420  HA  ASP A 324     163.655 202.943 252.370  1.00  0.00           H  
ATOM   4421  HB2 ASP A 324     165.240 204.106 254.695  1.00  0.00           H  
ATOM   4422  HB3 ASP A 324     163.613 204.539 254.284  1.00  0.00           H  
ATOM   4423  N   PRO A 325     164.137 205.261 251.319  1.00  0.00           N  
ATOM   4424  CA  PRO A 325     164.484 206.498 250.620  1.00  0.00           C  
ATOM   4425  C   PRO A 325     164.828 207.582 251.661  1.00  0.00           C  
ATOM   4426  O   PRO A 325     164.455 207.447 252.831  1.00  0.00           O  
ATOM   4427  CB  PRO A 325     163.218 206.849 249.819  1.00  0.00           C  
ATOM   4428  CG  PRO A 325     162.080 206.314 250.667  1.00  0.00           C  
ATOM   4429  CD  PRO A 325     162.686 205.072 251.315  1.00  0.00           C  
ATOM   4430  HA  PRO A 325     165.328 206.337 249.946  1.00  0.00           H  
ATOM   4431  HB2 PRO A 325     163.094 207.913 249.616  1.00  0.00           H  
ATOM   4432  HB3 PRO A 325     163.236 206.333 248.858  1.00  0.00           H  
ATOM   4433  HG2 PRO A 325     161.817 207.046 251.430  1.00  0.00           H  
ATOM   4434  HG3 PRO A 325     161.179 206.097 250.091  1.00  0.00           H  
ATOM   4435  HD2 PRO A 325     162.255 204.794 252.267  1.00  0.00           H  
ATOM   4436  HD3 PRO A 325     162.465 204.245 250.679  1.00  0.00           H  
ATOM   4437  N   PRO A 326     165.504 208.677 251.264  1.00  0.00           N  
ATOM   4438  CA  PRO A 326     165.899 209.753 252.188  1.00  0.00           C  
ATOM   4439  C   PRO A 326     164.700 210.551 252.727  1.00  0.00           C  
ATOM   4440  O   PRO A 326     163.557 210.318 252.333  1.00  0.00           O  
ATOM   4441  CB  PRO A 326     166.842 210.628 251.351  1.00  0.00           C  
ATOM   4442  CG  PRO A 326     166.263 210.481 249.957  1.00  0.00           C  
ATOM   4443  CD  PRO A 326     165.865 209.009 249.884  1.00  0.00           C  
ATOM   4444  HA  PRO A 326     166.442 209.334 253.037  1.00  0.00           H  
ATOM   4445  HB2 PRO A 326     166.896 211.669 251.671  1.00  0.00           H  
ATOM   4446  HB3 PRO A 326     167.853 210.221 251.386  1.00  0.00           H  
ATOM   4447  HG2 PRO A 326     165.353 211.082 249.905  1.00  0.00           H  
ATOM   4448  HG3 PRO A 326     166.868 210.848 249.137  1.00  0.00           H  
ATOM   4449  HD2 PRO A 326     165.056 208.867 249.169  1.00  0.00           H  
ATOM   4450  HD3 PRO A 326     166.709 208.393 249.574  1.00  0.00           H  
ATOM   4451  N   ARG A 327     164.972 211.492 253.646  1.00  0.00           N  
ATOM   4452  CA  ARG A 327     163.956 212.316 254.308  1.00  0.00           C  
ATOM   4453  C   ARG A 327     163.471 213.489 253.448  1.00  0.00           C  
ATOM   4454  O   ARG A 327     162.520 214.162 253.831  1.00  0.00           O  
ATOM   4455  CB  ARG A 327     164.527 212.860 255.642  1.00  0.00           C  
ATOM   4456  CG  ARG A 327     165.333 214.175 255.573  1.00  0.00           C  
ATOM   4457  CD  ARG A 327     165.826 214.658 256.937  1.00  0.00           C  
ATOM   4458  NE  ARG A 327     166.431 215.990 256.805  1.00  0.00           N  
ATOM   4459  CZ  ARG A 327     167.709 216.239 256.473  1.00  0.00           C  
ATOM   4460  NH1 ARG A 327     168.581 215.242 256.266  1.00  0.00           N  
ATOM   4461  NH2 ARG A 327     168.116 217.507 256.341  1.00  0.00           N1+
ATOM   4462  H   ARG A 327     165.932 211.620 253.930  1.00  0.00           H  
ATOM   4463  HA  ARG A 327     163.078 211.713 254.523  1.00  0.00           H  
ATOM   4464  HB2 ARG A 327     163.688 213.015 256.322  1.00  0.00           H  
ATOM   4465  HB3 ARG A 327     165.141 212.095 256.114  1.00  0.00           H  
ATOM   4466  HG2 ARG A 327     166.183 214.041 254.904  1.00  0.00           H  
ATOM   4467  HG3 ARG A 327     164.736 214.985 255.154  1.00  0.00           H  
ATOM   4468  HD2 ARG A 327     164.986 214.738 257.628  1.00  0.00           H  
ATOM   4469  HD3 ARG A 327     166.529 213.951 257.379  1.00  0.00           H  
ATOM   4470  HE  ARG A 327     165.803 216.771 256.935  1.00  0.00           H  
ATOM   4471 HH11 ARG A 327     168.283 214.283 256.367  1.00  0.00           H  
ATOM   4472 HH12 ARG A 327     169.540 215.438 256.018  1.00  0.00           H  
ATOM   4473 HH21 ARG A 327     167.471 218.269 256.496  1.00  0.00           H  
ATOM   4474 HH22 ARG A 327     169.072 217.716 256.094  1.00  0.00           H  
ATOM   4475  N   GLY A 328     164.120 213.784 252.324  1.00  0.00           N  
ATOM   4476  CA  GLY A 328     163.722 214.898 251.493  1.00  0.00           C  
ATOM   4477  C   GLY A 328     164.357 214.777 250.131  1.00  0.00           C  
ATOM   4478  O   GLY A 328     165.408 214.149 249.970  1.00  0.00           O  
ATOM   4479  H   GLY A 328     164.898 213.213 252.023  1.00  0.00           H  
ATOM   4480  HA2 GLY A 328     162.636 214.936 251.385  1.00  0.00           H  
ATOM   4481  HA3 GLY A 328     164.041 215.832 251.958  1.00  0.00           H  
ATOM   4482  N   CYS A 329     163.735 215.449 249.155  1.00  0.00           N  
ATOM   4483  CA  CYS A 329     164.280 215.581 247.818  1.00  0.00           C  
ATOM   4484  C   CYS A 329     165.483 216.546 247.774  1.00  0.00           C  
ATOM   4485  O   CYS A 329     165.942 216.821 246.680  1.00  0.00           O  
ATOM   4486  CB  CYS A 329     163.189 216.003 246.807  1.00  0.00           C  
ATOM   4487  SG  CYS A 329     162.374 217.604 247.061  1.00  0.00           S  
ATOM   4488  H   CYS A 329     162.879 215.945 249.362  1.00  0.00           H  
ATOM   4489  HA  CYS A 329     164.607 214.589 247.509  1.00  0.00           H  
ATOM   4490  HB2 CYS A 329     163.627 216.025 245.812  1.00  0.00           H  
ATOM   4491  HB3 CYS A 329     162.430 215.234 246.721  1.00  0.00           H  
ATOM   4492  N   VAL A 330     166.024 217.032 248.906  1.00  0.00           N  
ATOM   4493  CA  VAL A 330     167.204 217.900 248.992  1.00  0.00           C  
ATOM   4494  C   VAL A 330     168.505 217.089 249.125  1.00  0.00           C  
ATOM   4495  O   VAL A 330     169.465 217.358 248.403  1.00  0.00           O  
ATOM   4496  CB  VAL A 330     167.040 218.872 250.191  1.00  0.00           C  
ATOM   4497  CG1 VAL A 330     165.994 219.956 249.889  1.00  0.00           C  
ATOM   4498  CG2 VAL A 330     166.702 218.194 251.534  1.00  0.00           C  
ATOM   4499  H   VAL A 330     165.593 216.764 249.778  1.00  0.00           H  
ATOM   4500  HA  VAL A 330     167.301 218.491 248.087  1.00  0.00           H  
ATOM   4501  HB  VAL A 330     167.987 219.395 250.338  1.00  0.00           H  
ATOM   4502 HG11 VAL A 330     165.686 220.477 250.796  1.00  0.00           H  
ATOM   4503 HG12 VAL A 330     166.420 220.717 249.244  1.00  0.00           H  
ATOM   4504 HG13 VAL A 330     165.095 219.554 249.421  1.00  0.00           H  
ATOM   4505 HG21 VAL A 330     166.595 218.938 252.325  1.00  0.00           H  
ATOM   4506 HG22 VAL A 330     165.764 217.641 251.490  1.00  0.00           H  
ATOM   4507 HG23 VAL A 330     167.482 217.512 251.867  1.00  0.00           H  
ATOM   4508  N   GLY A 331     168.519 216.062 249.991  1.00  0.00           N  
ATOM   4509  CA  GLY A 331     169.597 215.085 250.148  1.00  0.00           C  
ATOM   4510  C   GLY A 331     169.373 213.885 249.228  1.00  0.00           C  
ATOM   4511  O   GLY A 331     169.555 212.741 249.633  1.00  0.00           O  
ATOM   4512  H   GLY A 331     167.681 215.895 250.528  1.00  0.00           H  
ATOM   4513  HA2 GLY A 331     170.573 215.530 249.946  1.00  0.00           H  
ATOM   4514  HA3 GLY A 331     169.609 214.748 251.185  1.00  0.00           H  
ATOM   4515  N   ASN A 332     168.902 214.162 248.013  1.00  0.00           N  
ATOM   4516  CA  ASN A 332     168.286 213.228 247.087  1.00  0.00           C  
ATOM   4517  C   ASN A 332     169.206 212.438 246.161  1.00  0.00           C  
ATOM   4518  O   ASN A 332     168.694 211.637 245.379  1.00  0.00           O  
ATOM   4519  CB  ASN A 332     167.367 214.017 246.158  1.00  0.00           C  
ATOM   4520  CG  ASN A 332     167.953 215.167 245.343  1.00  0.00           C  
ATOM   4521  ND2 ASN A 332     169.114 215.724 245.666  1.00  0.00           N  
ATOM   4522  OD1 ASN A 332     167.309 215.591 244.410  1.00  0.00           O  
ATOM   4523  H   ASN A 332     168.756 215.141 247.811  1.00  0.00           H  
ATOM   4524  HA  ASN A 332     167.694 212.511 247.657  1.00  0.00           H  
ATOM   4525  HB2 ASN A 332     166.944 213.330 245.442  1.00  0.00           H  
ATOM   4526  HB3 ASN A 332     166.529 214.366 246.735  1.00  0.00           H  
ATOM   4527 HD21 ASN A 332     169.664 215.366 246.433  1.00  0.00           H  
ATOM   4528 HD22 ASN A 332     169.444 216.522 245.143  1.00  0.00           H  
ATOM   4529  N   THR A 333     170.525 212.663 246.208  1.00  0.00           N  
ATOM   4530  CA  THR A 333     171.512 211.984 245.363  1.00  0.00           C  
ATOM   4531  C   THR A 333     171.421 210.449 245.389  1.00  0.00           C  
ATOM   4532  O   THR A 333     171.711 209.800 244.385  1.00  0.00           O  
ATOM   4533  CB  THR A 333     172.926 212.477 245.731  1.00  0.00           C  
ATOM   4534  CG2 THR A 333     173.285 212.272 247.216  1.00  0.00           C  
ATOM   4535  OG1 THR A 333     173.892 211.783 244.960  1.00  0.00           O  
ATOM   4536  H   THR A 333     170.872 213.332 246.880  1.00  0.00           H  
ATOM   4537  HA  THR A 333     171.308 212.289 244.335  1.00  0.00           H  
ATOM   4538  HB  THR A 333     173.005 213.537 245.484  1.00  0.00           H  
ATOM   4539  HG1 THR A 333     173.561 211.682 244.079  1.00  0.00           H  
ATOM   4540 HG21 THR A 333     174.277 212.670 247.431  1.00  0.00           H  
ATOM   4541 HG22 THR A 333     172.587 212.781 247.881  1.00  0.00           H  
ATOM   4542 HG23 THR A 333     173.295 211.217 247.492  1.00  0.00           H  
ATOM   4543  N   ASN A 334     171.009 209.890 246.534  1.00  0.00           N  
ATOM   4544  CA  ASN A 334     170.779 208.467 246.773  1.00  0.00           C  
ATOM   4545  C   ASN A 334     169.721 207.909 245.821  1.00  0.00           C  
ATOM   4546  O   ASN A 334     168.800 208.614 245.429  1.00  0.00           O  
ATOM   4547  CB  ASN A 334     170.441 208.169 248.261  1.00  0.00           C  
ATOM   4548  CG  ASN A 334     170.061 209.385 249.108  1.00  0.00           C  
ATOM   4549  ND2 ASN A 334     170.987 209.891 249.921  1.00  0.00           N  
ATOM   4550  OD1 ASN A 334     168.962 209.894 248.982  1.00  0.00           O  
ATOM   4551  H   ASN A 334     170.767 210.516 247.288  1.00  0.00           H  
ATOM   4552  HA  ASN A 334     171.719 207.961 246.541  1.00  0.00           H  
ATOM   4553  HB2 ASN A 334     169.639 207.433 248.345  1.00  0.00           H  
ATOM   4554  HB3 ASN A 334     171.307 207.695 248.724  1.00  0.00           H  
ATOM   4555 HD21 ASN A 334     171.896 209.460 249.995  1.00  0.00           H  
ATOM   4556 HD22 ASN A 334     170.766 210.718 250.458  1.00  0.00           H  
ATOM   4557  N   ILE A 335     169.890 206.647 245.418  1.00  0.00           N  
ATOM   4558  CA  ILE A 335     169.000 205.956 244.497  1.00  0.00           C  
ATOM   4559  C   ILE A 335     168.491 204.753 245.274  1.00  0.00           C  
ATOM   4560  O   ILE A 335     169.261 203.830 245.554  1.00  0.00           O  
ATOM   4561  CB  ILE A 335     169.754 205.542 243.206  1.00  0.00           C  
ATOM   4562  CG1 ILE A 335     170.658 206.652 242.623  1.00  0.00           C  
ATOM   4563  CG2 ILE A 335     168.774 205.006 242.144  1.00  0.00           C  
ATOM   4564  CD1 ILE A 335     169.923 207.919 242.164  1.00  0.00           C  
ATOM   4565  H   ILE A 335     170.680 206.126 245.770  1.00  0.00           H  
ATOM   4566  HA  ILE A 335     168.149 206.581 244.218  1.00  0.00           H  
ATOM   4567  HB  ILE A 335     170.434 204.724 243.450  1.00  0.00           H  
ATOM   4568 HG12 ILE A 335     171.429 206.930 243.342  1.00  0.00           H  
ATOM   4569 HG13 ILE A 335     171.207 206.248 241.771  1.00  0.00           H  
ATOM   4570 HG21 ILE A 335     169.300 204.726 241.231  1.00  0.00           H  
ATOM   4571 HG22 ILE A 335     168.248 204.119 242.498  1.00  0.00           H  
ATOM   4572 HG23 ILE A 335     168.021 205.749 241.880  1.00  0.00           H  
ATOM   4573 HD11 ILE A 335     170.635 208.669 241.819  1.00  0.00           H  
ATOM   4574 HD12 ILE A 335     169.250 207.710 241.333  1.00  0.00           H  
ATOM   4575 HD13 ILE A 335     169.335 208.375 242.955  1.00  0.00           H  
ATOM   4576  N   TRP A 336     167.207 204.781 245.653  1.00  0.00           N  
ATOM   4577  CA  TRP A 336     166.637 203.746 246.493  1.00  0.00           C  
ATOM   4578  C   TRP A 336     166.507 202.432 245.707  1.00  0.00           C  
ATOM   4579  O   TRP A 336     165.789 202.363 244.709  1.00  0.00           O  
ATOM   4580  CB  TRP A 336     165.268 204.190 247.027  1.00  0.00           C  
ATOM   4581  CG  TRP A 336     164.757 203.313 248.124  1.00  0.00           C  
ATOM   4582  CD1 TRP A 336     165.528 202.553 248.933  1.00  0.00           C  
ATOM   4583  CD2 TRP A 336     163.384 203.072 248.547  1.00  0.00           C  
ATOM   4584  CE2 TRP A 336     163.402 202.144 249.627  1.00  0.00           C  
ATOM   4585  CE3 TRP A 336     162.119 203.545 248.145  1.00  0.00           C  
ATOM   4586  NE1 TRP A 336     164.729 201.869 249.800  1.00  0.00           N  
ATOM   4587  CZ2 TRP A 336     162.239 201.703 250.279  1.00  0.00           C  
ATOM   4588  CZ3 TRP A 336     160.942 203.133 248.811  1.00  0.00           C  
ATOM   4589  CH2 TRP A 336     161.000 202.216 249.875  1.00  0.00           C  
ATOM   4590  H   TRP A 336     166.627 205.567 245.399  1.00  0.00           H  
ATOM   4591  HA  TRP A 336     167.335 203.628 247.322  1.00  0.00           H  
ATOM   4592  HB2 TRP A 336     165.328 205.205 247.424  1.00  0.00           H  
ATOM   4593  HB3 TRP A 336     164.528 204.219 246.226  1.00  0.00           H  
ATOM   4594  HD1 TRP A 336     166.604 202.481 248.920  1.00  0.00           H  
ATOM   4595  HE1 TRP A 336     165.108 201.247 250.503  1.00  0.00           H  
ATOM   4596  HE3 TRP A 336     162.073 204.241 247.325  1.00  0.00           H  
ATOM   4597  HZ2 TRP A 336     162.280 200.988 251.084  1.00  0.00           H  
ATOM   4598  HZ3 TRP A 336     159.972 203.498 248.516  1.00  0.00           H  
ATOM   4599  HH2 TRP A 336     160.095 201.900 250.372  1.00  0.00           H  
ATOM   4600  N   LYS A 337     167.236 201.405 246.166  1.00  0.00           N  
ATOM   4601  CA  LYS A 337     167.378 200.123 245.484  1.00  0.00           C  
ATOM   4602  C   LYS A 337     166.219 199.152 245.760  1.00  0.00           C  
ATOM   4603  O   LYS A 337     166.186 198.092 245.137  1.00  0.00           O  
ATOM   4604  CB  LYS A 337     168.682 199.449 245.961  1.00  0.00           C  
ATOM   4605  CG  LYS A 337     169.950 200.150 245.450  1.00  0.00           C  
ATOM   4606  CD  LYS A 337     171.227 199.368 245.793  1.00  0.00           C  
ATOM   4607  CE  LYS A 337     172.502 200.075 245.315  1.00  0.00           C  
ATOM   4608  NZ  LYS A 337     173.706 199.291 245.641  1.00  0.00           N1+
ATOM   4609  H   LYS A 337     167.802 201.552 246.990  1.00  0.00           H  
ATOM   4610  HA  LYS A 337     167.427 200.281 244.405  1.00  0.00           H  
ATOM   4611  HB2 LYS A 337     168.702 199.393 247.051  1.00  0.00           H  
ATOM   4612  HB3 LYS A 337     168.717 198.416 245.609  1.00  0.00           H  
ATOM   4613  HG2 LYS A 337     169.886 200.277 244.369  1.00  0.00           H  
ATOM   4614  HG3 LYS A 337     170.012 201.153 245.874  1.00  0.00           H  
ATOM   4615  HD2 LYS A 337     171.277 199.213 246.872  1.00  0.00           H  
ATOM   4616  HD3 LYS A 337     171.171 198.377 245.340  1.00  0.00           H  
ATOM   4617  HE2 LYS A 337     172.467 200.235 244.237  1.00  0.00           H  
ATOM   4618  HE3 LYS A 337     172.588 201.057 245.783  1.00  0.00           H  
ATOM   4619  HZ1 LYS A 337     173.640 198.377 245.217  1.00  0.00           H  
ATOM   4620  HZ2 LYS A 337     174.524 199.766 245.287  1.00  0.00           H  
ATOM   4621  HZ3 LYS A 337     173.784 199.191 246.644  1.00  0.00           H  
ATOM   4622  N   THR A 338     165.267 199.478 246.654  1.00  0.00           N  
ATOM   4623  CA  THR A 338     164.153 198.579 246.993  1.00  0.00           C  
ATOM   4624  C   THR A 338     163.099 198.545 245.881  1.00  0.00           C  
ATOM   4625  O   THR A 338     162.412 197.540 245.726  1.00  0.00           O  
ATOM   4626  CB  THR A 338     163.452 199.070 248.276  1.00  0.00           C  
ATOM   4627  CG2 THR A 338     162.334 198.156 248.800  1.00  0.00           C  
ATOM   4628  OG1 THR A 338     164.394 199.083 249.312  1.00  0.00           O  
ATOM   4629  H   THR A 338     165.326 200.368 247.127  1.00  0.00           H  
ATOM   4630  HA  THR A 338     164.535 197.568 247.150  1.00  0.00           H  
ATOM   4631  HB  THR A 338     163.055 200.070 248.119  1.00  0.00           H  
ATOM   4632  HG1 THR A 338     165.031 199.758 249.128  1.00  0.00           H  
ATOM   4633 HG21 THR A 338     161.984 198.491 249.778  1.00  0.00           H  
ATOM   4634 HG22 THR A 338     161.465 198.159 248.145  1.00  0.00           H  
ATOM   4635 HG23 THR A 338     162.675 197.126 248.906  1.00  0.00           H  
ATOM   4636  N   GLY A 339     162.988 199.633 245.113  1.00  0.00           N  
ATOM   4637  CA  GLY A 339     161.969 199.884 244.115  1.00  0.00           C  
ATOM   4638  C   GLY A 339     161.654 198.807 243.074  1.00  0.00           C  
ATOM   4639  O   GLY A 339     160.479 198.470 242.943  1.00  0.00           O  
ATOM   4640  H   GLY A 339     163.625 200.395 245.300  1.00  0.00           H  
ATOM   4641  HA2 GLY A 339     161.051 200.188 244.619  1.00  0.00           H  
ATOM   4642  HA3 GLY A 339     162.356 200.734 243.591  1.00  0.00           H  
ATOM   4643  N   PRO A 340     162.639 198.239 242.342  1.00  0.00           N  
ATOM   4644  CA  PRO A 340     162.367 197.222 241.322  1.00  0.00           C  
ATOM   4645  C   PRO A 340     161.912 195.895 241.937  1.00  0.00           C  
ATOM   4646  O   PRO A 340     161.073 195.212 241.359  1.00  0.00           O  
ATOM   4647  CB  PRO A 340     163.679 197.072 240.545  1.00  0.00           C  
ATOM   4648  CG  PRO A 340     164.764 197.518 241.510  1.00  0.00           C  
ATOM   4649  CD  PRO A 340     164.073 198.496 242.455  1.00  0.00           C  
ATOM   4650  HA  PRO A 340     161.588 197.576 240.643  1.00  0.00           H  
ATOM   4651  HB2 PRO A 340     163.851 196.066 240.157  1.00  0.00           H  
ATOM   4652  HB3 PRO A 340     163.664 197.747 239.687  1.00  0.00           H  
ATOM   4653  HG2 PRO A 340     165.119 196.655 242.075  1.00  0.00           H  
ATOM   4654  HG3 PRO A 340     165.626 197.957 241.005  1.00  0.00           H  
ATOM   4655  HD2 PRO A 340     164.420 198.292 243.459  1.00  0.00           H  
ATOM   4656  HD3 PRO A 340     164.304 199.533 242.238  1.00  0.00           H  
ATOM   4657  N   LEU A 341     162.405 195.563 243.136  1.00  0.00           N  
ATOM   4658  CA  LEU A 341     162.018 194.362 243.857  1.00  0.00           C  
ATOM   4659  C   LEU A 341     160.621 194.536 244.469  1.00  0.00           C  
ATOM   4660  O   LEU A 341     159.848 193.582 244.440  1.00  0.00           O  
ATOM   4661  CB  LEU A 341     163.045 194.079 244.967  1.00  0.00           C  
ATOM   4662  CG  LEU A 341     164.522 194.212 244.564  1.00  0.00           C  
ATOM   4663  CD1 LEU A 341     165.417 193.980 245.787  1.00  0.00           C  
ATOM   4664  CD2 LEU A 341     164.886 193.252 243.420  1.00  0.00           C  
ATOM   4665  H   LEU A 341     163.068 196.182 243.579  1.00  0.00           H  
ATOM   4666  HA  LEU A 341     162.004 193.519 243.164  1.00  0.00           H  
ATOM   4667  HB2 LEU A 341     162.859 194.722 245.829  1.00  0.00           H  
ATOM   4668  HB3 LEU A 341     162.917 193.049 245.285  1.00  0.00           H  
ATOM   4669  HG  LEU A 341     164.718 195.232 244.229  1.00  0.00           H  
ATOM   4670 HD11 LEU A 341     166.470 194.106 245.531  1.00  0.00           H  
ATOM   4671 HD12 LEU A 341     165.190 194.691 246.582  1.00  0.00           H  
ATOM   4672 HD13 LEU A 341     165.291 192.975 246.190  1.00  0.00           H  
ATOM   4673 HD21 LEU A 341     165.944 193.330 243.169  1.00  0.00           H  
ATOM   4674 HD22 LEU A 341     164.686 192.215 243.690  1.00  0.00           H  
ATOM   4675 HD23 LEU A 341     164.326 193.475 242.511  1.00  0.00           H  
ATOM   4676  N   PHE A 342     160.281 195.747 244.955  1.00  0.00           N  
ATOM   4677  CA  PHE A 342     158.943 196.135 245.409  1.00  0.00           C  
ATOM   4678  C   PHE A 342     157.921 196.030 244.270  1.00  0.00           C  
ATOM   4679  O   PHE A 342     156.830 195.507 244.476  1.00  0.00           O  
ATOM   4680  CB  PHE A 342     158.956 197.571 245.963  1.00  0.00           C  
ATOM   4681  CG  PHE A 342     157.648 198.004 246.609  1.00  0.00           C  
ATOM   4682  CD1 PHE A 342     157.481 197.900 248.003  1.00  0.00           C  
ATOM   4683  CD2 PHE A 342     156.576 198.483 245.827  1.00  0.00           C  
ATOM   4684  CE1 PHE A 342     156.274 198.307 248.602  1.00  0.00           C  
ATOM   4685  CE2 PHE A 342     155.388 198.931 246.424  1.00  0.00           C  
ATOM   4686  CZ  PHE A 342     155.234 198.839 247.816  1.00  0.00           C  
ATOM   4687  H   PHE A 342     160.991 196.468 244.963  1.00  0.00           H  
ATOM   4688  HA  PHE A 342     158.657 195.469 246.222  1.00  0.00           H  
ATOM   4689  HB2 PHE A 342     159.748 197.663 246.705  1.00  0.00           H  
ATOM   4690  HB3 PHE A 342     159.204 198.289 245.182  1.00  0.00           H  
ATOM   4691  HD1 PHE A 342     158.278 197.514 248.620  1.00  0.00           H  
ATOM   4692  HD2 PHE A 342     156.618 198.448 244.758  1.00  0.00           H  
ATOM   4693  HE1 PHE A 342     156.151 198.229 249.672  1.00  0.00           H  
ATOM   4694  HE2 PHE A 342     154.581 199.309 245.814  1.00  0.00           H  
ATOM   4695  HZ  PHE A 342     154.314 199.163 248.281  1.00  0.00           H  
ATOM   4696  N   LYS A 343     158.291 196.502 243.069  1.00  0.00           N  
ATOM   4697  CA  LYS A 343     157.510 196.383 241.844  1.00  0.00           C  
ATOM   4698  C   LYS A 343     157.239 194.919 241.501  1.00  0.00           C  
ATOM   4699  O   LYS A 343     156.093 194.571 241.233  1.00  0.00           O  
ATOM   4700  CB  LYS A 343     158.271 197.065 240.691  1.00  0.00           C  
ATOM   4701  CG  LYS A 343     157.840 196.630 239.273  1.00  0.00           C  
ATOM   4702  CD  LYS A 343     158.572 197.353 238.147  1.00  0.00           C  
ATOM   4703  CE  LYS A 343     158.360 196.640 236.804  1.00  0.00           C  
ATOM   4704  NZ  LYS A 343     158.977 197.390 235.699  1.00  0.00           N1+
ATOM   4705  H   LYS A 343     159.194 196.952 242.994  1.00  0.00           H  
ATOM   4706  HA  LYS A 343     156.553 196.888 241.986  1.00  0.00           H  
ATOM   4707  HB2 LYS A 343     158.212 198.137 240.823  1.00  0.00           H  
ATOM   4708  HB3 LYS A 343     159.331 196.850 240.780  1.00  0.00           H  
ATOM   4709  HG2 LYS A 343     158.042 195.568 239.129  1.00  0.00           H  
ATOM   4710  HG3 LYS A 343     156.763 196.760 239.153  1.00  0.00           H  
ATOM   4711  HD2 LYS A 343     158.222 198.384 238.087  1.00  0.00           H  
ATOM   4712  HD3 LYS A 343     159.640 197.397 238.367  1.00  0.00           H  
ATOM   4713  HE2 LYS A 343     158.789 195.638 236.830  1.00  0.00           H  
ATOM   4714  HE3 LYS A 343     157.295 196.530 236.595  1.00  0.00           H  
ATOM   4715  HZ1 LYS A 343     158.546 198.302 235.632  1.00  0.00           H  
ATOM   4716  HZ2 LYS A 343     159.966 197.499 235.868  1.00  0.00           H  
ATOM   4717  HZ3 LYS A 343     158.835 196.892 234.831  1.00  0.00           H  
ATOM   4718  N   ARG A 344     158.300 194.093 241.477  1.00  0.00           N  
ATOM   4719  CA  ARG A 344     158.241 192.679 241.128  1.00  0.00           C  
ATOM   4720  C   ARG A 344     157.286 191.919 242.050  1.00  0.00           C  
ATOM   4721  O   ARG A 344     156.396 191.245 241.542  1.00  0.00           O  
ATOM   4722  CB  ARG A 344     159.646 192.042 241.153  1.00  0.00           C  
ATOM   4723  CG  ARG A 344     160.488 192.325 239.898  1.00  0.00           C  
ATOM   4724  CD  ARG A 344     161.891 191.702 239.976  1.00  0.00           C  
ATOM   4725  NE  ARG A 344     162.666 191.982 238.759  1.00  0.00           N  
ATOM   4726  CZ  ARG A 344     162.678 191.241 237.637  1.00  0.00           C  
ATOM   4727  NH1 ARG A 344     161.944 190.124 237.527  1.00  0.00           N  
ATOM   4728  NH2 ARG A 344     163.435 191.632 236.603  1.00  0.00           N1+
ATOM   4729  H   ARG A 344     159.211 194.481 241.688  1.00  0.00           H  
ATOM   4730  HA  ARG A 344     157.841 192.604 240.114  1.00  0.00           H  
ATOM   4731  HB2 ARG A 344     160.185 192.368 242.042  1.00  0.00           H  
ATOM   4732  HB3 ARG A 344     159.554 190.958 241.246  1.00  0.00           H  
ATOM   4733  HG2 ARG A 344     159.968 191.923 239.028  1.00  0.00           H  
ATOM   4734  HG3 ARG A 344     160.567 193.397 239.722  1.00  0.00           H  
ATOM   4735  HD2 ARG A 344     162.430 192.124 240.825  1.00  0.00           H  
ATOM   4736  HD3 ARG A 344     161.834 190.627 240.149  1.00  0.00           H  
ATOM   4737  HE  ARG A 344     163.224 192.824 238.782  1.00  0.00           H  
ATOM   4738 HH11 ARG A 344     161.373 189.817 238.301  1.00  0.00           H  
ATOM   4739 HH12 ARG A 344     161.965 189.574 236.680  1.00  0.00           H  
ATOM   4740 HH21 ARG A 344     164.005 192.462 236.669  1.00  0.00           H  
ATOM   4741 HH22 ARG A 344     163.465 191.085 235.754  1.00  0.00           H  
ATOM   4742  N   VAL A 345     157.425 192.074 243.380  1.00  0.00           N  
ATOM   4743  CA  VAL A 345     156.547 191.423 244.353  1.00  0.00           C  
ATOM   4744  C   VAL A 345     155.113 191.965 244.296  1.00  0.00           C  
ATOM   4745  O   VAL A 345     154.192 191.161 244.370  1.00  0.00           O  
ATOM   4746  CB  VAL A 345     157.122 191.499 245.792  1.00  0.00           C  
ATOM   4747  CG1 VAL A 345     157.259 192.916 246.359  1.00  0.00           C  
ATOM   4748  CG2 VAL A 345     156.312 190.646 246.782  1.00  0.00           C  
ATOM   4749  H   VAL A 345     158.166 192.667 243.731  1.00  0.00           H  
ATOM   4750  HA  VAL A 345     156.508 190.366 244.082  1.00  0.00           H  
ATOM   4751  HB  VAL A 345     158.125 191.072 245.750  1.00  0.00           H  
ATOM   4752 HG11 VAL A 345     157.818 192.913 247.295  1.00  0.00           H  
ATOM   4753 HG12 VAL A 345     157.789 193.546 245.665  1.00  0.00           H  
ATOM   4754 HG13 VAL A 345     156.292 193.379 246.558  1.00  0.00           H  
ATOM   4755 HG21 VAL A 345     156.824 190.579 247.742  1.00  0.00           H  
ATOM   4756 HG22 VAL A 345     155.325 191.067 246.975  1.00  0.00           H  
ATOM   4757 HG23 VAL A 345     156.174 189.629 246.415  1.00  0.00           H  
ATOM   4758  N   LEU A 346     154.905 193.285 244.140  1.00  0.00           N  
ATOM   4759  CA  LEU A 346     153.567 193.877 244.099  1.00  0.00           C  
ATOM   4760  C   LEU A 346     152.822 193.497 242.810  1.00  0.00           C  
ATOM   4761  O   LEU A 346     151.643 193.167 242.871  1.00  0.00           O  
ATOM   4762  CB  LEU A 346     153.661 195.408 244.246  1.00  0.00           C  
ATOM   4763  CG  LEU A 346     152.309 196.162 244.251  1.00  0.00           C  
ATOM   4764  CD1 LEU A 346     151.281 195.552 245.209  1.00  0.00           C  
ATOM   4765  CD2 LEU A 346     152.520 197.631 244.627  1.00  0.00           C  
ATOM   4766  H   LEU A 346     155.699 193.910 244.085  1.00  0.00           H  
ATOM   4767  HA  LEU A 346     153.013 193.478 244.950  1.00  0.00           H  
ATOM   4768  HB2 LEU A 346     154.179 195.625 245.182  1.00  0.00           H  
ATOM   4769  HB3 LEU A 346     154.293 195.818 243.455  1.00  0.00           H  
ATOM   4770  HG  LEU A 346     151.888 196.138 243.245  1.00  0.00           H  
ATOM   4771 HD11 LEU A 346     150.399 196.187 245.299  1.00  0.00           H  
ATOM   4772 HD12 LEU A 346     150.933 194.575 244.890  1.00  0.00           H  
ATOM   4773 HD13 LEU A 346     151.723 195.459 246.190  1.00  0.00           H  
ATOM   4774 HD21 LEU A 346     151.594 198.198 244.531  1.00  0.00           H  
ATOM   4775 HD22 LEU A 346     152.858 197.726 245.659  1.00  0.00           H  
ATOM   4776 HD23 LEU A 346     153.262 198.102 243.982  1.00  0.00           H  
ATOM   4777  N   MET A 347     153.507 193.463 241.657  1.00  0.00           N  
ATOM   4778  CA  MET A 347     152.960 192.938 240.407  1.00  0.00           C  
ATOM   4779  C   MET A 347     152.624 191.438 240.528  1.00  0.00           C  
ATOM   4780  O   MET A 347     151.605 190.991 240.005  1.00  0.00           O  
ATOM   4781  CB  MET A 347     153.960 193.176 239.260  1.00  0.00           C  
ATOM   4782  CG  MET A 347     153.562 192.497 237.938  1.00  0.00           C  
ATOM   4783  SD  MET A 347     154.680 192.790 236.552  1.00  0.00           S  
ATOM   4784  CE  MET A 347     154.291 191.299 235.596  1.00  0.00           C  
ATOM   4785  H   MET A 347     154.477 193.753 241.659  1.00  0.00           H  
ATOM   4786  HA  MET A 347     152.070 193.510 240.162  1.00  0.00           H  
ATOM   4787  HB2 MET A 347     154.073 194.249 239.097  1.00  0.00           H  
ATOM   4788  HB3 MET A 347     154.945 192.807 239.549  1.00  0.00           H  
ATOM   4789  HG2 MET A 347     153.531 191.416 238.067  1.00  0.00           H  
ATOM   4790  HG3 MET A 347     152.559 192.805 237.639  1.00  0.00           H  
ATOM   4791  HE1 MET A 347     154.837 191.301 234.653  1.00  0.00           H  
ATOM   4792  HE2 MET A 347     154.590 190.409 236.150  1.00  0.00           H  
ATOM   4793  HE3 MET A 347     153.221 191.232 235.396  1.00  0.00           H  
ATOM   4794  N   SER A 348     153.480 190.664 241.211  1.00  0.00           N  
ATOM   4795  CA  SER A 348     153.314 189.222 241.379  1.00  0.00           C  
ATOM   4796  C   SER A 348     152.300 188.871 242.484  1.00  0.00           C  
ATOM   4797  O   SER A 348     151.860 187.723 242.542  1.00  0.00           O  
ATOM   4798  CB  SER A 348     154.673 188.602 241.748  1.00  0.00           C  
ATOM   4799  OG  SER A 348     155.554 188.680 240.645  1.00  0.00           O  
ATOM   4800  H   SER A 348     154.303 191.090 241.615  1.00  0.00           H  
ATOM   4801  HA  SER A 348     152.961 188.777 240.447  1.00  0.00           H  
ATOM   4802  HB2 SER A 348     155.118 189.089 242.616  1.00  0.00           H  
ATOM   4803  HB3 SER A 348     154.562 187.547 242.001  1.00  0.00           H  
ATOM   4804  HG  SER A 348     155.767 189.592 240.505  1.00  0.00           H  
ATOM   4805  N   SER A 349     151.902 189.837 243.331  1.00  0.00           N  
ATOM   4806  CA  SER A 349     150.888 189.672 244.372  1.00  0.00           C  
ATOM   4807  C   SER A 349     149.487 189.723 243.751  1.00  0.00           C  
ATOM   4808  O   SER A 349     149.313 190.155 242.609  1.00  0.00           O  
ATOM   4809  CB  SER A 349     151.044 190.782 245.438  1.00  0.00           C  
ATOM   4810  OG  SER A 349     150.545 192.039 245.038  1.00  0.00           O  
ATOM   4811  H   SER A 349     152.320 190.751 243.237  1.00  0.00           H  
ATOM   4812  HA  SER A 349     151.037 188.705 244.855  1.00  0.00           H  
ATOM   4813  HB2 SER A 349     150.503 190.493 246.341  1.00  0.00           H  
ATOM   4814  HB3 SER A 349     152.082 190.894 245.741  1.00  0.00           H  
ATOM   4815  HG  SER A 349     150.995 192.316 244.250  1.00  0.00           H  
ATOM   4816  N   LYS A 350     148.489 189.248 244.507  1.00  0.00           N  
ATOM   4817  CA  LYS A 350     147.096 189.183 244.081  1.00  0.00           C  
ATOM   4818  C   LYS A 350     146.223 189.235 245.325  1.00  0.00           C  
ATOM   4819  O   LYS A 350     146.102 188.214 246.006  1.00  0.00           O  
ATOM   4820  CB  LYS A 350     146.820 187.897 243.259  1.00  0.00           C  
ATOM   4821  CG  LYS A 350     147.783 187.631 242.095  1.00  0.00           C  
ATOM   4822  CD  LYS A 350     147.442 186.379 241.297  1.00  0.00           C  
ATOM   4823  CE  LYS A 350     148.513 186.090 240.240  1.00  0.00           C  
ATOM   4824  NZ  LYS A 350     148.146 184.917 239.433  1.00  0.00           N1+
ATOM   4825  H   LYS A 350     148.705 188.899 245.430  1.00  0.00           H  
ATOM   4826  HA  LYS A 350     146.863 190.052 243.463  1.00  0.00           H  
ATOM   4827  HB2 LYS A 350     146.853 187.023 243.910  1.00  0.00           H  
ATOM   4828  HB3 LYS A 350     145.800 187.942 242.873  1.00  0.00           H  
ATOM   4829  HG2 LYS A 350     147.792 188.487 241.419  1.00  0.00           H  
ATOM   4830  HG3 LYS A 350     148.797 187.494 242.471  1.00  0.00           H  
ATOM   4831  HD2 LYS A 350     147.352 185.525 241.970  1.00  0.00           H  
ATOM   4832  HD3 LYS A 350     146.469 186.508 240.820  1.00  0.00           H  
ATOM   4833  HE2 LYS A 350     148.631 186.947 239.575  1.00  0.00           H  
ATOM   4834  HE3 LYS A 350     149.480 185.910 240.711  1.00  0.00           H  
ATOM   4835  HZ1 LYS A 350     147.262 185.090 238.970  1.00  0.00           H  
ATOM   4836  HZ2 LYS A 350     148.859 184.744 238.738  1.00  0.00           H  
ATOM   4837  HZ3 LYS A 350     148.054 184.110 240.031  1.00  0.00           H  
ATOM   4838  N   TYR A 351     145.592 190.383 245.631  1.00  0.00           N  
ATOM   4839  CA  TYR A 351     144.587 190.470 246.699  1.00  0.00           C  
ATOM   4840  C   TYR A 351     143.396 189.577 246.362  1.00  0.00           C  
ATOM   4841  O   TYR A 351     143.099 189.373 245.183  1.00  0.00           O  
ATOM   4842  CB  TYR A 351     144.096 191.911 246.858  1.00  0.00           C  
ATOM   4843  CG  TYR A 351     143.134 192.178 248.005  1.00  0.00           C  
ATOM   4844  CD1 TYR A 351     141.887 192.781 247.741  1.00  0.00           C  
ATOM   4845  CD2 TYR A 351     143.486 191.858 249.332  1.00  0.00           C  
ATOM   4846  CE1 TYR A 351     140.989 193.042 248.792  1.00  0.00           C  
ATOM   4847  CE2 TYR A 351     142.593 192.151 250.379  1.00  0.00           C  
ATOM   4848  CZ  TYR A 351     141.326 192.696 250.112  1.00  0.00           C  
ATOM   4849  OH  TYR A 351     140.447 192.918 251.132  1.00  0.00           O  
ATOM   4850  H   TYR A 351     145.721 191.187 245.034  1.00  0.00           H  
ATOM   4851  HA  TYR A 351     145.042 190.137 247.632  1.00  0.00           H  
ATOM   4852  HB2 TYR A 351     144.954 192.542 247.001  1.00  0.00           H  
ATOM   4853  HB3 TYR A 351     143.634 192.236 245.924  1.00  0.00           H  
ATOM   4854  HD1 TYR A 351     141.611 193.046 246.731  1.00  0.00           H  
ATOM   4855  HD2 TYR A 351     144.458 191.443 249.557  1.00  0.00           H  
ATOM   4856  HE1 TYR A 351     140.042 193.514 248.578  1.00  0.00           H  
ATOM   4857  HE2 TYR A 351     142.904 192.026 251.395  1.00  0.00           H  
ATOM   4858  HH  TYR A 351     139.624 193.277 250.835  1.00  0.00           H  
ATOM   4859  N   ALA A 352     142.742 189.042 247.403  1.00  0.00           N  
ATOM   4860  CA  ALA A 352     141.622 188.115 247.300  1.00  0.00           C  
ATOM   4861  C   ALA A 352     140.514 188.639 246.380  1.00  0.00           C  
ATOM   4862  O   ALA A 352     140.366 188.149 245.261  1.00  0.00           O  
ATOM   4863  CB  ALA A 352     141.105 187.772 248.704  1.00  0.00           C  
ATOM   4864  H   ALA A 352     143.055 189.280 248.333  1.00  0.00           H  
ATOM   4865  HA  ALA A 352     142.007 187.196 246.855  1.00  0.00           H  
ATOM   4866  HB1 ALA A 352     140.242 187.106 248.655  1.00  0.00           H  
ATOM   4867  HB2 ALA A 352     141.873 187.268 249.291  1.00  0.00           H  
ATOM   4868  HB3 ALA A 352     140.803 188.665 249.254  1.00  0.00           H  
ATOM   4869  N   ASP A 353     139.787 189.662 246.843  1.00  0.00           N  
ATOM   4870  CA  ASP A 353     138.669 190.281 246.143  1.00  0.00           C  
ATOM   4871  C   ASP A 353     138.108 191.429 246.987  1.00  0.00           C  
ATOM   4872  O   ASP A 353     138.465 191.611 248.150  1.00  0.00           O  
ATOM   4873  CB  ASP A 353     137.550 189.242 245.828  1.00  0.00           C  
ATOM   4874  CG  ASP A 353     136.947 188.472 247.013  1.00  0.00           C  
ATOM   4875  OD1 ASP A 353     137.276 188.784 248.179  1.00  0.00           O  
ATOM   4876  OD2 ASP A 353     136.140 187.566 246.719  1.00  0.00           O1-
ATOM   4877  H   ASP A 353     139.976 190.010 247.773  1.00  0.00           H  
ATOM   4878  HA  ASP A 353     139.058 190.711 245.222  1.00  0.00           H  
ATOM   4879  HB2 ASP A 353     136.719 189.752 245.349  1.00  0.00           H  
ATOM   4880  HB3 ASP A 353     137.891 188.518 245.088  1.00  0.00           H  
ATOM   4881  N   GLY A 354     137.170 192.168 246.394  1.00  0.00           N  
ATOM   4882  CA  GLY A 354     136.342 193.141 247.082  1.00  0.00           C  
ATOM   4883  C   GLY A 354     135.050 193.318 246.300  1.00  0.00           C  
ATOM   4884  O   GLY A 354     134.514 192.354 245.747  1.00  0.00           O  
ATOM   4885  H   GLY A 354     136.919 191.942 245.443  1.00  0.00           H  
ATOM   4886  HA2 GLY A 354     136.098 192.809 248.093  1.00  0.00           H  
ATOM   4887  HA3 GLY A 354     136.885 194.083 247.162  1.00  0.00           H  
ATOM   4888  N   VAL A 355     134.585 194.571 246.193  1.00  0.00           N  
ATOM   4889  CA  VAL A 355     133.501 194.958 245.284  1.00  0.00           C  
ATOM   4890  C   VAL A 355     133.939 194.890 243.801  1.00  0.00           C  
ATOM   4891  O   VAL A 355     133.102 195.015 242.909  1.00  0.00           O  
ATOM   4892  CB  VAL A 355     133.008 196.379 245.662  1.00  0.00           C  
ATOM   4893  CG1 VAL A 355     133.960 197.507 245.221  1.00  0.00           C  
ATOM   4894  CG2 VAL A 355     131.577 196.648 245.160  1.00  0.00           C  
ATOM   4895  H   VAL A 355     135.083 195.313 246.666  1.00  0.00           H  
ATOM   4896  HA  VAL A 355     132.681 194.251 245.426  1.00  0.00           H  
ATOM   4897  HB  VAL A 355     132.948 196.421 246.750  1.00  0.00           H  
ATOM   4898 HG11 VAL A 355     133.548 198.468 245.512  1.00  0.00           H  
ATOM   4899 HG12 VAL A 355     134.944 197.408 245.682  1.00  0.00           H  
ATOM   4900 HG13 VAL A 355     134.097 197.554 244.141  1.00  0.00           H  
ATOM   4901 HG21 VAL A 355     131.195 197.584 245.566  1.00  0.00           H  
ATOM   4902 HG22 VAL A 355     131.530 196.724 244.074  1.00  0.00           H  
ATOM   4903 HG23 VAL A 355     130.893 195.857 245.470  1.00  0.00           H  
ATOM   4904  N   THR A 356     135.241 194.693 243.539  1.00  0.00           N  
ATOM   4905  CA  THR A 356     135.824 194.500 242.216  1.00  0.00           C  
ATOM   4906  C   THR A 356     136.002 193.008 241.867  1.00  0.00           C  
ATOM   4907  O   THR A 356     136.236 192.700 240.701  1.00  0.00           O  
ATOM   4908  CB  THR A 356     137.191 195.224 242.191  1.00  0.00           C  
ATOM   4909  CG2 THR A 356     138.236 194.663 243.176  1.00  0.00           C  
ATOM   4910  OG1 THR A 356     137.729 195.192 240.882  1.00  0.00           O  
ATOM   4911  H   THR A 356     135.873 194.649 244.325  1.00  0.00           H  
ATOM   4912  HA  THR A 356     135.182 194.951 241.457  1.00  0.00           H  
ATOM   4913  HB  THR A 356     137.024 196.274 242.433  1.00  0.00           H  
ATOM   4914  HG1 THR A 356     137.814 194.287 240.619  1.00  0.00           H  
ATOM   4915 HG21 THR A 356     139.138 195.275 243.170  1.00  0.00           H  
ATOM   4916 HG22 THR A 356     137.861 194.650 244.200  1.00  0.00           H  
ATOM   4917 HG23 THR A 356     138.533 193.643 242.932  1.00  0.00           H  
ATOM   4918  N   GLY A 357     135.899 192.084 242.837  1.00  0.00           N  
ATOM   4919  CA  GLY A 357     136.036 190.648 242.605  1.00  0.00           C  
ATOM   4920  C   GLY A 357     137.480 190.214 242.323  1.00  0.00           C  
ATOM   4921  O   GLY A 357     138.427 190.832 242.810  1.00  0.00           O  
ATOM   4922  H   GLY A 357     135.674 192.387 243.774  1.00  0.00           H  
ATOM   4923  HA2 GLY A 357     135.655 190.113 243.473  1.00  0.00           H  
ATOM   4924  HA3 GLY A 357     135.395 190.357 241.770  1.00  0.00           H  
ATOM   4925  N   ARG A 358     137.628 189.140 241.529  1.00  0.00           N  
ATOM   4926  CA  ARG A 358     138.890 188.590 241.029  1.00  0.00           C  
ATOM   4927  C   ARG A 358     139.672 189.646 240.227  1.00  0.00           C  
ATOM   4928  O   ARG A 358     139.343 189.925 239.075  1.00  0.00           O  
ATOM   4929  CB  ARG A 358     138.576 187.300 240.218  1.00  0.00           C  
ATOM   4930  CG  ARG A 358     139.580 186.909 239.108  1.00  0.00           C  
ATOM   4931  CD  ARG A 358     139.242 185.609 238.374  1.00  0.00           C  
ATOM   4932  NE  ARG A 358     139.982 185.552 237.103  1.00  0.00           N  
ATOM   4933  CZ  ARG A 358     139.544 185.989 235.908  1.00  0.00           C  
ATOM   4934  NH1 ARG A 358     138.316 186.509 235.752  1.00  0.00           N  
ATOM   4935  NH2 ARG A 358     140.365 185.912 234.855  1.00  0.00           N1+
ATOM   4936  H   ARG A 358     136.786 188.696 241.195  1.00  0.00           H  
ATOM   4937  HA  ARG A 358     139.498 188.304 241.890  1.00  0.00           H  
ATOM   4938  HB2 ARG A 358     138.479 186.468 240.917  1.00  0.00           H
[truncated: 3,666,540 more chars]
